# Supplementary material for: Decoding diversity in a coral reef fish species complex with restricted range using metagenomic sequencing of gut contents
Source: Ecol Evol. 2020 Mar 10;10(7):3413–23. doi: 10.1002/ece3.6138 (PMC7141070; doi:10.1002/ece3.6138)
Supplement: Supplementary file 2 — TableS3 [file ECE3-10-3413-s002.xlsx]

## Sheet: Overview
EXPEDITIONS	YEAR	GROUP
Phoenix Islands Protected Area (PIPA)	2015	Sandin Lab
Southern Line Islands	2009	Sandin Lab
Tuamotus and Southern Line Islands	2017	Sandin Lab
TARA	2016	CRIOBE, TARA
Species	Code
Paracirrhites arcatus	PA.ARCA
Paracirrhites bicolor	PA.BICO
Paracirrhites nisus	PA.NISU
Paracirrhites xanthus	PA.XANT

## Sheet: PIPA 2015
INDEX	PROJECT	SURVTYP	REEF	DATE	STATION	TRANSECT	DIVER	DATATYP	SPECIES	NUMBER	SIZE	TP_SIZE	TP_NO
3650	PIPA_2015	QUAN	RAWAKI	2015-09-13	R4_FarWater	A	SAS	QUAN	PA.NISU	1	10
4328	PIPA_2015	QUAN	RAWAKI	2015-09-15	R1_DeepWater	B	SAS	QUAN	PA.NISU	1	5
5062	PIPA_2015	QUAN	ORONA	2015-09-17	O8_DolphinLedge	B	SAS	QUAN	PA.NISU	1	5
12388	PIPA_2015	QUAN	RAWAKI	2015-09-14	R3_Clearwater	A	BJZ	QUAN	PA.NISU	1	10
12761	PIPA_2015	QUAN	RAWAKI	2015-09-15	R7_MontiporaMadness	A	BJZ	QUAN	PA.NISU	1	10
1035	PIPA_2015	QUAN	KANTON	2015-09-06	K24_Oasis	C	SAS	QUAN	PA.XANT	1	5
1036	PIPA_2015	QUAN	KANTON	2015-09-06	K24_Oasis	C	SAS	QUAN	PA.XANT	1	10
1131	PIPA_2015	QUAN	KANTON	2015-09-06	K25_SteepTo	B	SAS	QUAN	PA.XANT	1	10
1764	PIPA_2015	QUAN	KANTON	2015-09-08	K31_OuttaGas	A	SAS	QUAN	PA.XANT	2	10
2045	PIPA_2015	QUAN	ENDERBURY	2015-09-09	E5_SouthernOcean	A	SAS	QUAN	PA.XANT	2	10
2438	PIPA_2015	QUAN	ENDERBURY	2015-09-10	E1_SharkVillage	C	SAS	QUAN	PA.XANT	1	10
2735	PIPA_2015	QUAN	ENDERBURY	2015-09-10	E6_ShortTrip	C	SAS	QUAN	PA.XANT	1	10
3028	PIPA_2015	QUAN	ENDERBURY	2015-09-11	E8_BarrioBohar	B	SAS	QUAN	PA.XANT	1	10
3089	PIPA_2015	QUAN	ENDERBURY	2015-09-11	E8_BarrioBohar	C	SAS	QUAN	PA.XANT	1	10
3180	PIPA_2015	QUAN	ENDERBURY	2015-09-11	E9_BarrioBoharSur	B	SAS	QUAN	PA.XANT	1	10
3229	PIPA_2015	QUAN	ENDERBURY	2015-09-11	E9_BarrioBoharSur	C	SAS	QUAN	PA.XANT	1	10
3509	PIPA_2015	QUAN	BIRNIE	2015-09-12	B1_PuffMagic	A	SAS	QUAN	PA.XANT	1	10
4852	PIPA_2015	QUAN	ORONA	2015-09-17	O11_Aerials	C	SAS	QUAN	PA.XANT	2	10
5213	PIPA_2015	QUAN	ORONA	2015-09-18	O17_MantaLedge	A	SAS	QUAN	PA.XANT	1	10
6384	PIPA_2015	QUAN	McKEAN	2015-09-22	Mc6_WhaleSharkLane	B	SAS	QUAN	PA.XANT	1	10
6416	PIPA_2015	QUAN	McKEAN	2015-09-22	Mc6_WhaleSharkLane	C	SAS	QUAN	PA.XANT	2	10
6521	PIPA_2015	QUAN	NIKUMARORO	2015-09-23	N3_Landing	B	SAS	QUAN	PA.XANT	1	10
8513	PIPA_2015	QUAN	KANTON	2015-09-04	K19_WeirdEddy	C	BJZ	QUAN	PA.XANT	1	10
10130	PIPA_2015	QUAN	KANTON	2015-09-08	K31_OuttaGas	A	BJZ	QUAN	PA.XANT	2	10
10222	PIPA_2015	QUAN	KANTON	2015-09-08	K31_OuttaGas	C	BJZ	QUAN	PA.XANT	1	10
10359	PIPA_2015	QUAN	ENDERBURY	2015-09-09	E4_MysteryWreck	C	BJZ	QUAN	PA.XANT	1	10
10422	PIPA_2015	QUAN	ENDERBURY	2015-09-09	E5_SouthernOcean	A	BJZ	QUAN	PA.XANT	1	10
11168	PIPA_2015	QUAN	ENDERBURY	2015-09-10	E6_ShortTrip	C	BJZ	QUAN	PA.XANT	1	10
11614	PIPA_2015	QUAN	ENDERBURY	2015-09-11	E9_BarrioBoharSur	A	BJZ	QUAN	PA.XANT	1	10
11615	PIPA_2015	QUAN	ENDERBURY	2015-09-11	E9_BarrioBoharSur	A	BJZ	QUAN	PA.XANT	1	5
11749	PIPA_2015	QUAN	BIRNIE	2015-09-12	B3_PrognathusPoint	A	BJZ	QUAN	PA.XANT	1	10
12046	PIPA_2015	QUAN	BIRNIE	2015-09-12	B1_PuffMagic	B	BJZ	QUAN	PA.XANT	1	10
12686	PIPA_2015	QUAN	RAWAKI	2015-09-15	R6_WashingMachine	B	BJZ	QUAN	PA.XANT	1	10
13456	PIPA_2015	QUAN	ORONA	2015-09-17	O11_Aerials	C	BJZ	QUAN	PA.XANT	1	10
13717	PIPA_2015	QUAN	ORONA	2015-09-18	O17_MantaLedge	A	BJZ	QUAN	PA.XANT	1	10
13852	PIPA_2015	QUAN	ORONA	2015-09-18	O16_Softies	B	BJZ	QUAN	PA.XANT	1	10
16230	PIPA_2015	QUAN	NIKUMARORO	2015-09-26	N13_Avalanche	A	BJZ	QUAN	PA.XANT	1	10

## Sheet: TARA_Expedition
Date	Island	Site	Observer	Transect	Species	Number	Size
2016-10-21	Akiaki	A	Gilles Siu	1	Paracirrhites nisus	1	15
2016-10-21	Akiaki	A	Gilles Siu	1	Paracirrhites nisus	1	13
2016-10-21	Akiaki	A	Gilles Siu	1	Paracirrhites nisus	1	10
2016-10-21	Akiaki	A	Gilles Siu	1	Paracirrhites nisus	1	8
2016-10-21	Akiaki	A	Gilles Siu	2	Paracirrhites nisus	1	14
2016-10-21	Akiaki	A	Gilles Siu	2	Paracirrhites nisus	1	15
2016-10-21	Akiaki	A	Gilles Siu	2	Paracirrhites nisus	1	11
2016-10-21	Akiaki	A	Gilles Siu	2	Paracirrhites nisus	1	16
2016-10-21	Akiaki	A	Gilles Siu	2	Paracirrhites nisus	1	14
2016-10-21	Akiaki	A	Gilles Siu	2	Paracirrhites nisus	1	12
2016-10-21	Akiaki	B	Gilles Siu	1	Paracirrhites nisus	1	13
2016-10-21	Akiaki	B	Gilles Siu	1	Paracirrhites nisus	1	11
2016-10-21	Akiaki	B	Gilles Siu	1	Paracirrhites nisus	2	14
2016-10-21	Akiaki	B	Gilles Siu	1	Paracirrhites nisus	1	12
2016-10-21	Akiaki	B	Gilles Siu	1	Paracirrhites nisus	1	16
2016-10-21	Akiaki	B	Gilles Siu	2	Paracirrhites nisus	1	13
2016-10-21	Akiaki	B	Gilles Siu	2	Paracirrhites xanthus	1	12
2016-10-22	Vahitahi	A	Gilles Siu	1	Paracirrhites nisus	1	16
2016-10-22	Vahitahi	A	Gilles Siu	1	Paracirrhites nisus	6	14
2016-10-22	Vahitahi	A	Gilles Siu	1	Paracirrhites nisus	1	15
2016-10-22	Vahitahi	A	Gilles Siu	1	Paracirrhites nisus	2	13
2016-10-22	Vahitahi	A	Gilles Siu	2	Paracirrhites nisus	2	16
2016-10-22	Vahitahi	A	Gilles Siu	2	Paracirrhites nisus	4	14
2016-10-22	Vahitahi	A	Gilles Siu	2	Paracirrhites nisus	2	15
2016-10-22	Vahitahi	A	Gilles Siu	2	Paracirrhites nisus	1	11
2016-10-22	Vahitahi	B	Gilles Siu	1	Paracirrhites nisus	1	14
2016-10-22	Vahitahi	B	Gilles Siu	1	Paracirrhites nisus	3	12
2016-10-22	Vahitahi	B	Gilles Siu	1	Paracirrhites nisus	2	16
2016-10-22	Vahitahi	B	Gilles Siu	1	Paracirrhites xanthus	1	13
2016-10-22	Vahitahi	B	Gilles Siu	1	Paracirrhites xanthus	1	8
2016-10-22	Vahitahi	B	Gilles Siu	2	Paracirrhites xanthus	1	10
2016-10-22	Vahitahi	B	Gilles Siu	2	Paracirrhites nisus	1	9
2016-10-22	Vahitahi	B	Gilles Siu	2	Paracirrhites nisus	1	11
2016-10-23	Nukutavake	A	Gilles Siu	1	Paracirrhites xanthus	2	12
2016-10-23	Nukutavake	A	Gilles Siu	1	Paracirrhites xanthus	1	11
2016-10-23	Nukutavake	A	Gilles Siu	1	Paracirrhites xanthus	1	13
2016-10-23	Nukutavake	A	Gilles Siu	2	Paracirrhites nisus	1	10
2016-10-23	Nukutavake	A	Gilles Siu	2	Paracirrhites nisus	1	6
2016-10-23	Nukutavake	A	Gilles Siu	2	Paracirrhites xanthus	1	8
2016-10-23	Nukutavake	B	Gilles Siu	1	Paracirrhites nisus	1	10
2016-10-23	Nukutavake	B	Gilles Siu	1	Paracirrhites nisus	1	12
2016-10-23	Nukutavake	B	Gilles Siu	2	Paracirrhites xanthus	1	6
2016-10-23	Nukutavake	B	Gilles Siu	2	Paracirrhites xanthus	1	4
2016-10-24	Vairaatea	A	Gilles Siu	1	Paracirrhites nisus	1	8
2016-10-24	Vairaatea	B	Gilles Siu	1	Paracirrhites nisus	1	10
2016-10-24	Vairaatea	B	Gilles Siu	1	Paracirrhites xanthus	1	8
2016-10-24	Vairaatea	B	Gilles Siu	2	Paracirrhites xanthus	1	9
2016-10-26	Haraiki	B	Gilles Siu	2	Paracirrhites xanthus	1	14
2016-10-26	Haraiki	B	Gilles Siu	2	Paracirrhites xanthus	1	10
2016-10-29	Tikei	A	Gilles Siu	1	Paracirrhites xanthus	1	10
2016-10-29	Tikei	B	Gilles Siu	1	Paracirrhites xanthus	1	12
2016-10-29	Tikei	B	Gilles Siu	2	Paracirrhites nisus hybrid xanthus	1	14
2016-10-29	Tikei	B	Gilles Siu	2	Paracirrhites xanthus	1	15
2016-10-29	Tikei	B	Gilles Siu	2	Paracirrhites xanthus	1	12

## Sheet: Tuamotus2017
PROJECT	SURVTYP	REEF	DATE	STATION	TRANSECT	DIVER	DATATYP	SPECIES	NUMBER	SIZE	TP_SIZE	TP_NO
MILLENNIUM_2017	QUAN	MILL	2017-08-25	MIL_C5	B	CM	QUAN	PA.BICO	1	10
TUAMOTU_2017	QUAN	FLIN	2017-08-28	FLI_05	B	HWL	QUAN	PA.NISU	1	10
TUAMOTU_2017	QUAN	FLIN	2017-08-28	FLI_03	C	HWL	QUAN	PA.NISU	1	10
TUAMOTU_2017	QUAN	FLIN	2017-08-28	FLI_05	B	SAS	QUAN	PA.NISU	1	10
FLINT_2017	QUAN	FLIN	2017-08-28	FLI_04	A	CM	QUAN	PA.NISU	2	10
TUAMOTU_2017	QUAN	MILL	2017-08-24	MIL_C25	C	HWL	QUAN	PA.NISU	1	10
TUAMOTU_2017	QUAN	MILL	2017-08-24	MIL_C01	A	HWL	QUAN	PA.NISU	1	10
TUAMOTU_2017	QUAN	MILL	2017-08-24	MIL_C01	C	HWL	QUAN	PA.NISU	1	10
TUAMOTU_2017	QUAN	MILL	2017-08-26	MIL_C12	C	HWL	QUAN	PA.NISU	1	10
TUAMOTU_2017	QUAN	MILL	2017-08-26	MIL_C10	A	HWL	QUAN	PA.NISU	1	15
TUAMOTU_2017	QUAN	MILL	2017-08-24	MIL_C01	A	SAS	QUAN	PA.NISU	1	10
TUAMOTU_2017	QUAN	MILL	2017-08-24	MIL_C25	B	SAS	QUAN	PA.NISU	1	10
TUAMOTU_2017	QUAN	MILL	2017-08-25	MIL_04	A	SAS	QUAN	PA.NISU	1	10
MILLENNIUM_2017	QUAN	MILL	2017-08-24	MIL_C24	B	CM	QUAN	PA.NISU	1	10
MILLENNIUM_2017	QUAN	MILL	2017-08-25	MIL_C5	A	CM	QUAN	PA.NISU	1	15
MILLENNIUM_2017	QUAN	MILL	2017-08-26	MIL_C13	B	CM	QUAN	PA.NISU	1	10
MILLENNIUM_2017	QUAN	MILL	2017-08-26	MIL_C03	A	CM	QUAN	PA.NISU	1	10
TUAMOTU_2017	QUAN	MILL	2017-08-25	MIL_C5	C	BJZ	QUAN	PA.NISU	1	10
TUAMOTU_2017	QUAN	MILL	2017-08-25	MIL_01	C	BJZ	QUAN	PA.NISU	1	10
TUAMOTU_2017	QUAN	MILL	2017-08-26	MIL_03	B	BJZ	QUAN	PA.NISU	1	10
TUAMOTU_2017	QUAN	VOST	2017-08-27	VOS_03	C	HWL	QUAN	PA.NISU	1	10
TUAMOTU_2017	QUAN	VOST	2017-08-27	VOS_04	A	SAS	QUAN	PA.NISU	1	10
TUAMOTU_2017	QUAN	FLI	2017-08-28	FLI_04	A	BJZ	QUAN	PA.XANT	1	5
TUAMOTU_2017	QUAN	FLI	2017-08-28	FLI_04	A	BJZ	QUAN	PA.XANT	1	10
MILLENNIUM_2017	QUAN	MILL	2017-08-25	MIL_01	A	CM	QUAN	PA.XANT	1	10
TUAMOTU_2017	QUAN	MILL	2017-08-24	MIL_05	C	BJZ	QUAN	PA.XANT	1	10
TUAMOTU_2017	QUAN	MILL	2017-08-25	MIL_C5	A	BJZ	QUAN	PA.XANT	1	10
TUAMOTU_2017	QUAN	TIKE	2017-08-22	TIK_CRIOBE	C	BJZ	QUAN	PA.XANT	1	10
TUAMOTU_2017	QUAN	VOST	2017-08-27	VOS_04	B	HWL	QUAN	PA.XANT	1	10

## Sheet: SLI_PA.ARCA
INDEX	PROJECT	SURVTYP	REEF	DATE	STATION	TRANSECT	DIVER	DATATYP	SPECIES	NUMBER	SIZE	TP_SIZE	TP_NO
8325	HANSE_EXPLORER_09	BLT	STA	2009-04-07	23	A	AMF	QUAN	PA.ARCA	1	10	100
8439	HANSE_EXPLORER_09	BLT	MAL	2009-04-13	22	A	BJZ	QUAN	PA.ARCA	1	15	100
8444	HANSE_EXPLORER_09	BLT	MAL	2009-04-11	25	A	JEC	QUAN	PA.ARCA	1	15	100
8457	HANSE_EXPLORER_09	BLT	MIL	2009-04-23	23	B	BJZ	QUAN	PA.ARCA	1	15	100
8480	HANSE_EXPLORER_09	BLT	STA	2009-04-06	21	B	JEC	QUAN	PA.ARCA	1	15	100
8491	HANSE_EXPLORER_09	BLT	MIL	2009-04-20	24	A	BJZ	QUAN	PA.ARCA	2	15	100
8536	HANSE_EXPLORER_09	BLT	MIL	2009-04-20	24	C	BJZ	QUAN	PA.ARCA	2	15	100
8580	HANSE_EXPLORER_09	BLT	MAL	2009-04-11	25	B	JEC	QUAN	PA.ARCA	1	15	100
8636	HANSE_EXPLORER_09	BLT	MAL	2009-04-13	22	B	BJZ	QUAN	PA.ARCA	2	15	100
8642	HANSE_EXPLORER_09	BLT	MIL	2009-04-23	23	A	BJZ	QUAN	PA.ARCA	1	15	100
8710	HANSE_EXPLORER_09	BLT	MIL	2009-04-20	22	C	JEC	QUAN	PA.ARCA	2	15	100
8798	HANSE_EXPLORER_09	BLT	STA	2009-04-05	15	A	BJZ	QUAN	PA.ARCA	1	15	100
8818	HANSE_EXPLORER_09	BLT	MIL	2009-04-20	18	B	BJZ	QUAN	PA.ARCA	1	15	100
8820	HANSE_EXPLORER_09	BLT	MIL	2009-04-20	18	C	BJZ	QUAN	PA.ARCA	1	15	100
8885	HANSE_EXPLORER_09	BLT	MAL	2009-04-11	18	C	JEC	QUAN	PA.ARCA	3	15	100
8939	HANSE_EXPLORER_09	BLT	MAL	2009-04-12	15	A	BJZ	QUAN	PA.ARCA	1	15	100
8949	HANSE_EXPLORER_09	BLT	MAL	2009-04-12	15	B	JEC	QUAN	PA.ARCA	1	15	100
8971	HANSE_EXPLORER_09	BLT	MIL	2009-04-22	15	C	JEC	QUAN	PA.ARCA	1	15	100
9018	HANSE_EXPLORER_09	BLT	MIL	2009-04-22	16	A	SAS	QUAN	PA.ARCA	1	15	100
9121	HANSE_EXPLORER_09	BLT	VOS	2009-04-01	2	C	BJZ	QUAN	PA.ARCA	1	15	100
9157	HANSE_EXPLORER_09	BLT	MAL	2009-04-13	2	A	BJZ	QUAN	PA.ARCA	1	15	100
9293	HANSE_EXPLORER_09	BLT	MIL	2009-04-22	20	A	AMF	QUAN	PA.ARCA	2	15	100
9348	HANSE_EXPLORER_09	BLT	MIL	2009-04-23	23	B	AMF	QUAN	PA.ARCA	1	15	100
9483	HANSE_EXPLORER_09	BLT	VOS	2009-04-01	2	B	BJZ	QUAN	PA.ARCA	1	15	100
9504	HANSE_EXPLORER_09	BLT	MAL	2009-04-13	2	B	BJZ	QUAN	PA.ARCA	1	15	100
9544	HANSE_EXPLORER_09	BLT	STA	2009-04-06	20	C	JEC	QUAN	PA.ARCA	1	15	100
9581	HANSE_EXPLORER_09	BLT	MIL	2009-04-20	22	A	JEC	QUAN	PA.ARCA	1	15	100
9641	HANSE_EXPLORER_09	BLT	VOS	2009-04-01	2	A	BJZ	QUAN	PA.ARCA	1	15	100
9649	HANSE_EXPLORER_09	BLT	MAL	2009-04-13	2	C	BJZ	QUAN	PA.ARCA	1	15	100
9764	HANSE_EXPLORER_09	BLT	STA	2009-04-06	20	B	JEC	QUAN	PA.ARCA	2	15	100
9806	HANSE_EXPLORER_09	BLT	MIL	2009-04-22	19	B	BJZ	QUAN	PA.ARCA	2	15	100
9812	HANSE_EXPLORER_09	BLT	MAL	2009-04-13	20	A	BJZ	QUAN	PA.ARCA	1	15	100
9827	HANSE_EXPLORER_09	BLT	MAL	2009-04-13	19	B	JEC	QUAN	PA.ARCA	1	15	100
9841	HANSE_EXPLORER_09	BLT	MAL	2009-04-13	19	C	JEC	QUAN	PA.ARCA	1	15	100
9894	HANSE_EXPLORER_09	BLT	VOS	2009-04-01	1	C	BJZ	QUAN	PA.ARCA	4	15	100
9963	HANSE_EXPLORER_09	BLT	FLI	2009-03-30	10	A	BJZ	QUAN	PA.ARCA	1	15	100
10011	HANSE_EXPLORER_09	BLT	FLI	2009-03-29	1	A	SAS	QUAN	PA.ARCA	1	15	100
10052	HANSE_EXPLORER_09	BLT	MIL	2009-04-16	1	C	JEC	QUAN	PA.ARCA	1	15	100
10124	HANSE_EXPLORER_09	BLT	MIL	2009-04-16	1	B	JEC	QUAN	PA.ARCA	1	15	100
10217	HANSE_EXPLORER_09	BLT	MIL	2009-04-19	11	B	JEC	QUAN	PA.ARCA	1	15	100
10234	HANSE_EXPLORER_09	BLT	FLI	2009-03-30	14	C	JEC	QUAN	PA.ARCA	1	15	100
10330	HANSE_EXPLORER_09	BLT	VOS	2009-04-02	11	A	AMF	QUAN	PA.ARCA	1	15	100
10332	HANSE_EXPLORER_09	BLT	MIL	2009-04-19	13	B	JEC	QUAN	PA.ARCA	2	15	100
10338	HANSE_EXPLORER_09	BLT	FLI	2009-03-30	12	A	JEC	QUAN	PA.ARCA	3	15	100
10389	HANSE_EXPLORER_09	BLT	FLI	2009-03-30	14	A	JEC	QUAN	PA.ARCA	1	15	100
10413	HANSE_EXPLORER_09	BLT	FLI	2009-03-29	1	B	AMF	QUAN	PA.ARCA	1	15	100
10420	HANSE_EXPLORER_09	BLT	FLI	2009-03-30	10	B	BJZ	QUAN	PA.ARCA	2	15	100
10459	HANSE_EXPLORER_09	BLT	FLI	2009-03-30	10	B	JEC	QUAN	PA.ARCA	2	15	100
10477	HANSE_EXPLORER_09	BLT	FLI	2009-03-30	10	C	JEC	QUAN	PA.ARCA	1	15	100
10518	HANSE_EXPLORER_09	BLT	MAL	2009-04-12	13	C	BJZ	QUAN	PA.ARCA	1	15	100
10543	HANSE_EXPLORER_09	BLT	FLI	2009-03-30	12	B	BJZ	QUAN	PA.ARCA	1	15	100
10589	HANSE_EXPLORER_09	BLT	FLI	2009-03-30	13	C	AMF	QUAN	PA.ARCA	1	15	100
10616	HANSE_EXPLORER_09	BLT	FLI	2009-03-30	3	C	SAS	QUAN	PA.ARCA	1	15	100
10668	HANSE_EXPLORER_09	BLT	MIL	2009-04-16	5	A	JEC	QUAN	PA.ARCA	4	15	100
10739	HANSE_EXPLORER_09	BLT	MAL	2009-04-11	26	A	JEC	QUAN	PA.ARCA	1	15	100
10890	HANSE_EXPLORER_09	BLT	FLI	2009-03-29	4	A	BJZ	QUAN	PA.ARCA	1	15	100
10935	HANSE_EXPLORER_09	BLT	MIL	2009-04-20	17	A	SAS	QUAN	PA.ARCA	1	15	100
10960	HANSE_EXPLORER_09	BLT	FLI	2009-03-29	5	C	AMF	QUAN	PA.ARCA	1	15	100
10987	HANSE_EXPLORER_09	BLT	MAL	2009-04-10	3	B	BJZ	QUAN	PA.ARCA	1	15	100
11017	HANSE_EXPLORER_09	BLT	VOS	2009-04-01	4	A	BJZ	QUAN	PA.ARCA	1	15	100
11046	HANSE_EXPLORER_09	BLT	VOS	2009-04-01	4	B	BJZ	QUAN	PA.ARCA	1	15	100
11091	HANSE_EXPLORER_09	BLT	STA	2009-04-08	1	B	BJZ	QUAN	PA.ARCA	1	15	100
11097	HANSE_EXPLORER_09	BLT	MIL	2009-04-19	11	C	JEC	QUAN	PA.ARCA	1	15	100
11101	HANSE_EXPLORER_09	BLT	VOS	2009-04-01	10	A	AMF	QUAN	PA.ARCA	1	15	100
11117	HANSE_EXPLORER_09	BLT	MAL	2009-04-11	26	C	JEC	QUAN	PA.ARCA	2	15	100
11127	HANSE_EXPLORER_09	BLT	MAL	2009-04-14	1	C	BJZ	QUAN	PA.ARCA	1	15	100
11234	HANSE_EXPLORER_09	BLT	MAL	2009-04-10	4	C	JEC	QUAN	PA.ARCA	2	15	100
11248	HANSE_EXPLORER_09	BLT	FLI	2009-03-29	3	C	AMF	QUAN	PA.ARCA	1	15	100
11284	HANSE_EXPLORER_09	BLT	VOS	2009-04-01	3	C	AMF	QUAN	PA.ARCA	1	15	100
11312	HANSE_EXPLORER_09	BLT	MAL	2009-04-10	4	B	JEC	QUAN	PA.ARCA	1	15	100
11327	HANSE_EXPLORER_09	BLT	MIL	2009-04-20	22	C	SAS	QUAN	PA.ARCA	3	10	100
11348	HANSE_EXPLORER_09	BLT	MAL	2009-04-13	22	A	SAS	QUAN	PA.ARCA	3	10	100
11360	HANSE_EXPLORER_09	BLT	MAL	2009-04-13	22	B	SAS	QUAN	PA.ARCA	7	10	100
11370	HANSE_EXPLORER_09	BLT	STA	2009-04-07	22	A	SAS	QUAN	PA.ARCA	1	10	100
11447	HANSE_EXPLORER_09	BLT	MAL	2009-04-11	23	C	BJZ	QUAN	PA.ARCA	4	10	100
11461	HANSE_EXPLORER_09	BLT	STA	2009-04-07	22	A	AMF	QUAN	PA.ARCA	3	10	100
11493	HANSE_EXPLORER_09	BLT	STA	2009-04-07	22	C	SAS	QUAN	PA.ARCA	1	10	100
11499	HANSE_EXPLORER_09	BLT	MAL	2009-04-13	22	C	BJZ	QUAN	PA.ARCA	2	10	100
11508	HANSE_EXPLORER_09	BLT	MIL	2009-04-20	24	A	BJZ	QUAN	PA.ARCA	2	10	100
11536	HANSE_EXPLORER_09	BLT	MIL	2009-04-20	22	C	JEC	QUAN	PA.ARCA	2	10	100
11545	HANSE_EXPLORER_09	BLT	STA	2009-04-07	23	C	SAS	QUAN	PA.ARCA	2	10	100
11551	HANSE_EXPLORER_09	BLT	MIL	2009-04-20	24	B	BJZ	QUAN	PA.ARCA	4	10	100
11569	HANSE_EXPLORER_09	BLT	MAL	2009-04-11	23	C	SAS	QUAN	PA.ARCA	2	10	100
11592	HANSE_EXPLORER_09	BLT	MIL	2009-04-20	22	A	JEC	QUAN	PA.ARCA	2	10	100
11606	HANSE_EXPLORER_09	BLT	STA	2009-04-06	21	C	JEC	QUAN	PA.ARCA	1	10	100
11618	HANSE_EXPLORER_09	BLT	MAL	2009-04-11	21	A	SAS	QUAN	PA.ARCA	2	10	100
11632	HANSE_EXPLORER_09	BLT	MIL	2009-04-23	23	A	BJZ	QUAN	PA.ARCA	3	10	100
11637	HANSE_EXPLORER_09	BLT	MIL	2009-04-23	23	B	BJZ	QUAN	PA.ARCA	6	10	100
11642	HANSE_EXPLORER_09	BLT	MIL	2009-04-23	23	C	BJZ	QUAN	PA.ARCA	4	10	100
11644	HANSE_EXPLORER_09	BLT	STA	2009-04-06	21	B	JEC	QUAN	PA.ARCA	2	10	100
11676	HANSE_EXPLORER_09	BLT	MAL	2009-04-11	21	B	SAS	QUAN	PA.ARCA	4	10	100
11685	HANSE_EXPLORER_09	BLT	STA	2009-04-06	21	A	JEC	QUAN	PA.ARCA	1	10	100
11694	HANSE_EXPLORER_09	BLT	MAL	2009-04-11	25	A	JEC	QUAN	PA.ARCA	1	10	100
11707	HANSE_EXPLORER_09	BLT	STA	2009-04-08	25	C	SAS	QUAN	PA.ARCA	1	10	100
11726	HANSE_EXPLORER_09	BLT	MIL	2009-04-20	24	A	SAS	QUAN	PA.ARCA	5	10	100
11727	HANSE_EXPLORER_09	BLT	MAL	2009-04-11	26	B	AMF	QUAN	PA.ARCA	1	10	100
11733	HANSE_EXPLORER_09	BLT	MAL	2009-04-11	26	A	AMF	QUAN	PA.ARCA	2	10	100
11735	HANSE_EXPLORER_09	BLT	MIL	2009-04-20	24	C	SAS	QUAN	PA.ARCA	2	10	100
11751	HANSE_EXPLORER_09	BLT	STA	2009-04-08	24	C	AMF	QUAN	PA.ARCA	9	10	100
11776	HANSE_EXPLORER_09	BLT	MAL	2009-04-11	25	C	JEC	QUAN	PA.ARCA	1	10	100
11785	HANSE_EXPLORER_09	BLT	MAL	2009-04-13	17	A	JEC	QUAN	PA.ARCA	1	10	100
11791	HANSE_EXPLORER_09	BLT	STA	2009-04-06	18	A	AMF	QUAN	PA.ARCA	1	10	100
11823	HANSE_EXPLORER_09	BLT	MIL	2009-04-20	17	B	JEC	QUAN	PA.ARCA	2	10	100
11837	HANSE_EXPLORER_09	BLT	MIL	2009-04-20	24	C	BJZ	QUAN	PA.ARCA	4	10	100
11911	HANSE_EXPLORER_09	BLT	MAL	2009-04-13	22	A	BJZ	QUAN	PA.ARCA	1	10	100
11925	HANSE_EXPLORER_09	BLT	MIL	2009-04-20	22	B	JEC	QUAN	PA.ARCA	2	10	100
11943	HANSE_EXPLORER_09	BLT	STA	2009-04-07	23	C	AMF	QUAN	PA.ARCA	4	10	100
11945	HANSE_EXPLORER_09	BLT	MAL	2009-04-13	22	B	BJZ	QUAN	PA.ARCA	2	10	100
11959	HANSE_EXPLORER_09	BLT	MAL	2009-04-11	23	B	BJZ	QUAN	PA.ARCA	4	10	100
11982	HANSE_EXPLORER_09	BLT	STA	2009-04-08	25	C	AMF	QUAN	PA.ARCA	1	10	100
11986	HANSE_EXPLORER_09	BLT	MAL	2009-04-11	25	A	AMF	QUAN	PA.ARCA	2	10	100
11990	HANSE_EXPLORER_09	BLT	STA	2009-04-08	24	B	SAS	QUAN	PA.ARCA	1	10	100
11997	HANSE_EXPLORER_09	BLT	MAL	2009-04-11	26	C	AMF	QUAN	PA.ARCA	1	10	100
11999	HANSE_EXPLORER_09	BLT	MIL	2009-04-20	24	B	SAS	QUAN	PA.ARCA	2	10	100
12005	HANSE_EXPLORER_09	BLT	STA	2009-04-08	24	A	SAS	QUAN	PA.ARCA	2	10	100
12022	HANSE_EXPLORER_09	BLT	STA	2009-04-08	24	A	AMF	QUAN	PA.ARCA	6	10	100
12037	HANSE_EXPLORER_09	BLT	STA	2009-04-08	24	C	SAS	QUAN	PA.ARCA	2	10	100
12042	HANSE_EXPLORER_09	BLT	MAL	2009-04-11	25	C	AMF	QUAN	PA.ARCA	1	10	100
12047	HANSE_EXPLORER_09	BLT	STA	2009-04-08	24	B	AMF	QUAN	PA.ARCA	5	10	100
12061	HANSE_EXPLORER_09	BLT	VOS	2009-04-01	2	A	BJZ	QUAN	PA.ARCA	3	10	100
12103	HANSE_EXPLORER_09	BLT	VOS	2009-04-01	2	B	BJZ	QUAN	PA.ARCA	3	10	100
12128	HANSE_EXPLORER_09	BLT	MIL	2009-04-23	2	A	SAS	QUAN	PA.ARCA	5	10	100
12131	HANSE_EXPLORER_09	BLT	STA	2009-04-05	19	A	AMF	QUAN	PA.ARCA	1	10	100
12138	HANSE_EXPLORER_09	BLT	MAL	2009-04-13	2	B	BJZ	QUAN	PA.ARCA	2	10	100
12139	HANSE_EXPLORER_09	BLT	MAL	2009-04-13	2	C	BJZ	QUAN	PA.ARCA	1	10	100
12142	HANSE_EXPLORER_09	BLT	MAL	2009-04-13	19	B	JEC	QUAN	PA.ARCA	2	10	100
12155	HANSE_EXPLORER_09	BLT	STA	2009-04-05	2	C	SAS	QUAN	PA.ARCA	1	10	100
12157	HANSE_EXPLORER_09	BLT	VOS	2009-04-01	2	C	SAS	QUAN	PA.ARCA	3	10	100
12158	HANSE_EXPLORER_09	BLT	STA	2009-04-05	2	A	SAS	QUAN	PA.ARCA	1	10	100
12197	HANSE_EXPLORER_09	BLT	VOS	2009-04-01	2	B	SAS	QUAN	PA.ARCA	2	10	100
12205	HANSE_EXPLORER_09	BLT	STA	2009-04-05	19	A	BJZ	QUAN	PA.ARCA	1	10	100
12217	HANSE_EXPLORER_09	BLT	STA	2009-04-05	19	B	BJZ	QUAN	PA.ARCA	2	10	100
12225	HANSE_EXPLORER_09	BLT	MIL	2009-04-22	19	B	BJZ	QUAN	PA.ARCA	2	10	100
12232	HANSE_EXPLORER_09	BLT	MAL	2009-04-13	19	C	JEC	QUAN	PA.ARCA	1	10	100
12243	HANSE_EXPLORER_09	BLT	MIL	2009-04-22	19	C	BJZ	QUAN	PA.ARCA	3	10	100
12252	HANSE_EXPLORER_09	BLT	STA	2009-04-06	20	A	AMF	QUAN	PA.ARCA	1	10	100
12253	HANSE_EXPLORER_09	BLT	STA	2009-04-05	2	A	JEC	QUAN	PA.ARCA	1	10	100
12284	HANSE_EXPLORER_09	BLT	STA	2009-04-05	2	B	JEC	QUAN	PA.ARCA	2	10	100
12289	HANSE_EXPLORER_09	BLT	MAL	2009-04-13	20	B	BJZ	QUAN	PA.ARCA	1	10	100
12294	HANSE_EXPLORER_09	BLT	VOS	2009-04-03	9	A	BJZ	QUAN	PA.ARCA	18	10	100
12315	HANSE_EXPLORER_09	BLT	VOS	2009-04-03	9	B	AMF	QUAN	PA.ARCA	9	10	100
12338	HANSE_EXPLORER_09	BLT	MAL	2009-04-13	20	A	BJZ	QUAN	PA.ARCA	2	10	100
12339	HANSE_EXPLORER_09	BLT	STA	2009-04-06	20	B	AMF	QUAN	PA.ARCA	1	10	100
12359	HANSE_EXPLORER_09	BLT	STA	2009-04-05	2	B	SAS	QUAN	PA.ARCA	1	10	100
12370	HANSE_EXPLORER_09	BLT	MAL	2009-04-13	2	B	SAS	QUAN	PA.ARCA	1	10	100
12402	HANSE_EXPLORER_09	BLT	MAL	2009-04-13	2	A	SAS	QUAN	PA.ARCA	2	10	100
12434	HANSE_EXPLORER_09	BLT	MAL	2009-04-13	20	C	BJZ	QUAN	PA.ARCA	4	10	100
12440	HANSE_EXPLORER_09	BLT	MIL	2009-04-22	20	B	SAS	QUAN	PA.ARCA	3	10	100
12442	HANSE_EXPLORER_09	BLT	MIL	2009-04-22	20	A	SAS	QUAN	PA.ARCA	2	10	100
12469	HANSE_EXPLORER_09	BLT	MIL	2009-04-22	20	C	SAS	QUAN	PA.ARCA	4	10	100
12482	HANSE_EXPLORER_09	BLT	STA	2009-04-06	21	B	AMF	QUAN	PA.ARCA	2	10	100
12488	HANSE_EXPLORER_09	BLT	STA	2009-04-06	21	A	AMF	QUAN	PA.ARCA	3	10	100
12490	HANSE_EXPLORER_09	BLT	MAL	2009-04-13	20	A	SAS	QUAN	PA.ARCA	2	10	100
12501	HANSE_EXPLORER_09	BLT	STA	2009-04-06	20	C	JEC	QUAN	PA.ARCA	1	10	100
12519	HANSE_EXPLORER_09	BLT	MIL	2009-04-20	21	B	BJZ	QUAN	PA.ARCA	3	10	100
12559	HANSE_EXPLORER_09	BLT	MAL	2009-04-11	23	B	SAS	QUAN	PA.ARCA	3	10	100
12568	HANSE_EXPLORER_09	BLT	STA	2009-04-06	20	C	AMF	QUAN	PA.ARCA	1	10	100
12570	HANSE_EXPLORER_09	BLT	MAL	2009-04-11	21	C	SAS	QUAN	PA.ARCA	2	10	100
12582	HANSE_EXPLORER_09	BLT	MIL	2009-04-20	21	A	BJZ	QUAN	PA.ARCA	1	10	100
12591	HANSE_EXPLORER_09	BLT	MAL	2009-04-11	21	A	BJZ	QUAN	PA.ARCA	1	10	100
12599	HANSE_EXPLORER_09	BLT	STA	2009-04-06	21	C	AMF	QUAN	PA.ARCA	2	10	100
12617	HANSE_EXPLORER_09	BLT	MAL	2009-04-11	21	C	BJZ	QUAN	PA.ARCA	4	10	100
12629	HANSE_EXPLORER_09	BLT	VOS	2009-04-01	2	C	BJZ	QUAN	PA.ARCA	3	10	100
12656	HANSE_EXPLORER_09	BLT	FLI	2009-03-30	2	C	AMF	QUAN	PA.ARCA	2	10	100
12687	HANSE_EXPLORER_09	BLT	MIL	2009-04-23	2	C	SAS	QUAN	PA.ARCA	1	10	100
12710	HANSE_EXPLORER_09	BLT	MAL	2009-04-13	2	C	SAS	QUAN	PA.ARCA	3	10	100
12717	HANSE_EXPLORER_09	BLT	MAL	2009-04-11	21	B	BJZ	QUAN	PA.ARCA	1	10	100
12742	HANSE_EXPLORER_09	BLT	MIL	2009-04-20	21	C	BJZ	QUAN	PA.ARCA	1	10	100
12747	HANSE_EXPLORER_09	BLT	STA	2009-04-06	20	B	JEC	QUAN	PA.ARCA	1	10	100
12748	HANSE_EXPLORER_09	BLT	MAL	2009-04-13	20	C	SAS	QUAN	PA.ARCA	3	10	100
12755	HANSE_EXPLORER_09	BLT	MAL	2009-04-13	20	B	SAS	QUAN	PA.ARCA	1	10	100
12799	HANSE_EXPLORER_09	BLT	MAL	2009-04-13	2	A	BJZ	QUAN	PA.ARCA	1	10	100
12841	HANSE_EXPLORER_09	BLT	FLI	2009-03-30	3	C	SAS	QUAN	PA.ARCA	2	10	100
12848	HANSE_EXPLORER_09	BLT	FLI	2009-03-30	3	A	SAS	QUAN	PA.ARCA	1	10	100
12851	HANSE_EXPLORER_09	BLT	FLI	2009-03-30	3	B	SAS	QUAN	PA.ARCA	2	10	100
12857	HANSE_EXPLORER_09	BLT	MAL	2009-04-10	5	A	AMF	QUAN	PA.ARCA	1	10	100
12862	HANSE_EXPLORER_09	BLT	MAL	2009-04-10	4	B	SAS	QUAN	PA.ARCA	4	10	100
12942	HANSE_EXPLORER_09	BLT	VOS	2009-04-01	3	C	JEC	QUAN	PA.ARCA	4	10	100
12950	HANSE_EXPLORER_09	BLT	MAL	2009-04-11	26	A	JEC	QUAN	PA.ARCA	3	10	100
12967	HANSE_EXPLORER_09	BLT	MAL	2009-04-10	3	B	AMF	QUAN	PA.ARCA	1	10	100
12970	HANSE_EXPLORER_09	BLT	VOS	2009-04-01	5	C	AMF	QUAN	PA.ARCA	2	10	100
12984	HANSE_EXPLORER_09	BLT	VOS	2009-04-01	3	B	JEC	QUAN	PA.ARCA	2	10	100
12996	HANSE_EXPLORER_09	BLT	MAL	2009-04-10	3	B	BJZ	QUAN	PA.ARCA	2	10	100
13009	HANSE_EXPLORER_09	BLT	VOS	2009-04-01	5	A	AMF	QUAN	PA.ARCA	10	10	100
13029	HANSE_EXPLORER_09	BLT	VOS	2009-04-01	4	C	BJZ	QUAN	PA.ARCA	3	10	100
13071	HANSE_EXPLORER_09	BLT	FLI	2009-03-29	3	C	AMF	QUAN	PA.ARCA	1	10	100
13072	HANSE_EXPLORER_09	BLT	VOS	2009-04-01	5	B	AMF	QUAN	PA.ARCA	3	10	100
13084	HANSE_EXPLORER_09	BLT	VOS	2009-04-01	4	B	BJZ	QUAN	PA.ARCA	5	10	100
13109	HANSE_EXPLORER_09	BLT	VOS	2009-04-01	3	A	JEC	QUAN	PA.ARCA	4	10	100
13120	HANSE_EXPLORER_09	BLT	FLI	2009-03-29	3	B	AMF	QUAN	PA.ARCA	1	10	100
13149	HANSE_EXPLORER_09	BLT	VOS	2009-04-01	3	C	AMF	QUAN	PA.ARCA	5	10	100
13159	HANSE_EXPLORER_09	BLT	VOS	2009-04-01	3	A	AMF	QUAN	PA.ARCA	2	10	100
13168	HANSE_EXPLORER_09	BLT	MAL	2009-04-10	5	B	AMF	QUAN	PA.ARCA	1	10	100
13177	HANSE_EXPLORER_09	BLT	VOS	2009-04-01	3	B	AMF	QUAN	PA.ARCA	4	10	100
13198	HANSE_EXPLORER_09	BLT	MAL	2009-04-12	27	B	SAS	QUAN	PA.ARCA	3	10	100
13240	HANSE_EXPLORER_09	BLT	MAL	2009-04-12	27	C	SAS	QUAN	PA.ARCA	3	10	100
13299	HANSE_EXPLORER_09	BLT	MIL	2009-04-16	5	A	JEC	QUAN	PA.ARCA	1	10	100
13321	HANSE_EXPLORER_09	BLT	MIL	2009-04-16	3	A	JEC	QUAN	PA.ARCA	2	10	100
13340	HANSE_EXPLORER_09	BLT	MIL	2009-04-16	3	C	SAS	QUAN	PA.ARCA	1	10	100
13343	HANSE_EXPLORER_09	BLT	FLI	2009-03-29	5	A	AMF	QUAN	PA.ARCA	4	10	100
13348	HANSE_EXPLORER_09	BLT	MIL	2009-04-16	5	C	JEC	QUAN	PA.ARCA	2	10	100
13367	HANSE_EXPLORER_09	BLT	MIL	2009-04-16	4	A	BJZ	QUAN	PA.ARCA	1	10	100
13378	HANSE_EXPLORER_09	BLT	VOS	2009-04-01	4	A	BJZ	QUAN	PA.ARCA	3	10	100
13468	HANSE_EXPLORER_09	BLT	MAL	2009-04-12	27	A	SAS	QUAN	PA.ARCA	1	10	100
13476	HANSE_EXPLORER_09	BLT	MIL	2009-04-16	5	B	JEC	QUAN	PA.ARCA	1	10	100
13505	HANSE_EXPLORER_09	BLT	MIL	2009-04-16	3	B	JEC	QUAN	PA.ARCA	2	10	100
13519	HANSE_EXPLORER_09	BLT	MAL	2009-04-10	3	A	AMF	QUAN	PA.ARCA	2	10	100
13538	HANSE_EXPLORER_09	BLT	FLI	2009-03-29	4	A	BJZ	QUAN	PA.ARCA	1	10	100
13541	HANSE_EXPLORER_09	BLT	FLI	2009-03-29	4	B	BJZ	QUAN	PA.ARCA	5	10	100
13549	HANSE_EXPLORER_09	BLT	FLI	2009-03-29	4	C	BJZ	QUAN	PA.ARCA	2	10	100
13565	HANSE_EXPLORER_09	BLT	MAL	2009-04-13	17	B	AMF	QUAN	PA.ARCA	4	10	100
13577	HANSE_EXPLORER_09	BLT	MAL	2009-04-13	17	A	AMF	QUAN	PA.ARCA	4	10	100
13586	HANSE_EXPLORER_09	BLT	MIL	2009-04-22	15	C	JEC	QUAN	PA.ARCA	1	10	100
13602	HANSE_EXPLORER_09	BLT	FLI	2009-03-30	17	A	SAS	QUAN	PA.ARCA	1	10	100
13610	HANSE_EXPLORER_09	BLT	FLI	2009-03-30	17	C	AMF	QUAN	PA.ARCA	1	10	100
13624	HANSE_EXPLORER_09	BLT	MIL	2009-04-22	19	A	BJZ	QUAN	PA.ARCA	4	10	100
13625	HANSE_EXPLORER_09	BLT	MAL	2009-04-13	17	C	AMF	QUAN	PA.ARCA	3	10	100
13661	HANSE_EXPLORER_09	BLT	MIL	2009-04-20	17	C	JEC	QUAN	PA.ARCA	1	10	100
13662	HANSE_EXPLORER_09	BLT	STA	2009-04-05	15	B	AMF	QUAN	PA.ARCA	7	10	100
13670	HANSE_EXPLORER_09	BLT	FLI	2009-03-30	17	B	AMF	QUAN	PA.ARCA	1	10	100
13676	HANSE_EXPLORER_09	BLT	FLI	2009-03-30	17	B	SAS	QUAN	PA.ARCA	2	10	100
13693	HANSE_EXPLORER_09	BLT	FLI	2009-03-30	17	A	AMF	QUAN	PA.ARCA	1	10	100
13714	HANSE_EXPLORER_09	BLT	MIL	2009-04-20	17	C	SAS	QUAN	PA.ARCA	4	10	100
13746	HANSE_EXPLORER_09	BLT	MAL	2009-04-12	16	C	SAS	QUAN	PA.ARCA	3	10	100
13763	HANSE_EXPLORER_09	BLT	MIL	2009-04-20	17	A	SAS	QUAN	PA.ARCA	2	10	100
13772	HANSE_EXPLORER_09	BLT	MAL	2009-04-13	19	B	AMF	QUAN	PA.ARCA	1	10	100
13811	HANSE_EXPLORER_09	BLT	MIL	2009-04-20	18	C	BJZ	QUAN	PA.ARCA	2	10	100
13817	HANSE_EXPLORER_09	BLT	MIL	2009-04-20	18	B	BJZ	QUAN	PA.ARCA	3	10	100
13825	HANSE_EXPLORER_09	BLT	MIL	2009-04-22	16	A	SAS	QUAN	PA.ARCA	6	10	100
13826	HANSE_EXPLORER_09	BLT	MIL	2009-04-20	17	A	JEC	QUAN	PA.ARCA	2	10	100
13834	HANSE_EXPLORER_09	BLT	MAL	2009-04-12	15	C	JEC	QUAN	PA.ARCA	2	10	100
13838	HANSE_EXPLORER_09	BLT	MAL	2009-04-12	15	B	JEC	QUAN	PA.ARCA	1	10	100
13843	HANSE_EXPLORER_09	BLT	MIL	2009-04-22	16	B	SAS	QUAN	PA.ARCA	7	10	100
13867	HANSE_EXPLORER_09	BLT	STA	2009-04-06	18	B	AMF	QUAN	PA.ARCA	3	10	100
13881	HANSE_EXPLORER_09	BLT	MIL	2009-04-22	16	C	SAS	QUAN	PA.ARCA	7	10	100
13963	HANSE_EXPLORER_09	BLT	MAL	2009-04-11	18	B	AMF	QUAN	PA.ARCA	5	10	100
13973	HANSE_EXPLORER_09	BLT	MIL	2009-04-22	19	B	JEC	QUAN	PA.ARCA	3	10	100
14007	HANSE_EXPLORER_09	BLT	STA	2009-04-06	18	C	JEC	QUAN	PA.ARCA	5	10	100
14014	HANSE_EXPLORER_09	BLT	STA	2009-04-06	18	B	JEC	QUAN	PA.ARCA	1	10	100
14020	HANSE_EXPLORER_09	BLT	MIL	2009-04-22	15	A	BJZ	QUAN	PA.ARCA	1	10	100
14030	HANSE_EXPLORER_09	BLT	MAL	2009-04-13	19	C	AMF	QUAN	PA.ARCA	4	10	100
14054	HANSE_EXPLORER_09	BLT	STA	2009-04-05	15	A	AMF	QUAN	PA.ARCA	2	10	100
14076	HANSE_EXPLORER_09	BLT	MAL	2009-04-12	16	C	AMF	QUAN	PA.ARCA	3	10	100
14092	HANSE_EXPLORER_09	BLT	MAL	2009-04-11	18	C	AMF	QUAN	PA.ARCA	3	10	100
14117	HANSE_EXPLORER_09	BLT	MAL	2009-04-11	18	C	JEC	QUAN	PA.ARCA	1	10	100
14135	HANSE_EXPLORER_09	BLT	MIL	2009-04-22	15	C	BJZ	QUAN	PA.ARCA	1	10	100
14138	HANSE_EXPLORER_09	BLT	MIL	2009-04-22	19	C	JEC	QUAN	PA.ARCA	2	10	100
14159	HANSE_EXPLORER_09	BLT	STA	2009-04-05	15	C	AMF	QUAN	PA.ARCA	4	10	100
14202	HANSE_EXPLORER_09	BLT	STA	2009-04-05	15	A	BJZ	QUAN	PA.ARCA	1	10	100
14220	HANSE_EXPLORER_09	BLT	MAL	2009-04-12	15	A	BJZ	QUAN	PA.ARCA	1	10	100
14229	HANSE_EXPLORER_09	BLT	STA	2009-04-05	15	C	BJZ	QUAN	PA.ARCA	3	10	100
14249	HANSE_EXPLORER_09	BLT	MIL	2009-04-22	19	A	JEC	QUAN	PA.ARCA	1	10	100
14267	HANSE_EXPLORER_09	BLT	MAL	2009-04-12	16	A	AMF	QUAN	PA.ARCA	3	10	100
14273	HANSE_EXPLORER_09	BLT	STA	2009-04-05	15	B	BJZ	QUAN	PA.ARCA	5	10	100
14293	HANSE_EXPLORER_09	BLT	MIL	2009-04-22	15	B	BJZ	QUAN	PA.ARCA	3	10	100
14311	HANSE_EXPLORER_09	BLT	STA	2009-04-08	12	A	JEC	QUAN	PA.ARCA	2	10	100
14315	HANSE_EXPLORER_09	BLT	STA	2009-04-08	12	B	JEC	QUAN	PA.ARCA	2	10	100
14317	HANSE_EXPLORER_09	BLT	FLI	2009-03-30	12	B	JEC	QUAN	PA.ARCA	2	10	100
14322	HANSE_EXPLORER_09	BLT	MIL	2009-04-19	13	A	JEC	QUAN	PA.ARCA	4	10	100
14325	HANSE_EXPLORER_09	BLT	MIL	2009-04-19	13	B	JEC	QUAN	PA.ARCA	2	10	100
14369	HANSE_EXPLORER_09	BLT	FLI	2009-03-30	12	C	JEC	QUAN	PA.ARCA	1	10	100
14408	HANSE_EXPLORER_09	BLT	FLI	2009-03-30	12	B	BJZ	QUAN	PA.ARCA	1	10	100
14412	HANSE_EXPLORER_09	BLT	MAL	2009-04-12	13	C	BJZ	QUAN	PA.ARCA	4	10	100
14413	HANSE_EXPLORER_09	BLT	MAL	2009-04-12	13	A	BJZ	QUAN	PA.ARCA	2	10	100
14414	HANSE_EXPLORER_09	BLT	MAL	2009-04-14	11	C	AMF	QUAN	PA.ARCA	1	10	100
14430	HANSE_EXPLORER_09	BLT	MAL	2009-04-12	13	B	BJZ	QUAN	PA.ARCA	1	10	100
14442	HANSE_EXPLORER_09	BLT	MIL	2009-04-19	12	B	SAS	QUAN	PA.ARCA	5	10	100
14445	HANSE_EXPLORER_09	BLT	MIL	2009-04-19	12	A	SAS	QUAN	PA.ARCA	7	10	100
14459	HANSE_EXPLORER_09	BLT	FLI	2009-03-30	12	C	BJZ	QUAN	PA.ARCA	3	10	100
14480	HANSE_EXPLORER_09	BLT	STA	2009-04-05	13	A	AMF	QUAN	PA.ARCA	1	10	100
14488	HANSE_EXPLORER_09	BLT	FLI	2009-03-30	13	A	AMF	QUAN	PA.ARCA	4	10	100
14509	HANSE_EXPLORER_09	BLT	FLI	2009-03-30	13	B	SAS	QUAN	PA.ARCA	2	10	100
14523	HANSE_EXPLORER_09	BLT	FLI	2009-03-30	14	B	BJZ	QUAN	PA.ARCA	5	10	100
14526	HANSE_EXPLORER_09	BLT	STA	2009-04-08	12	A	BJZ	QUAN	PA.ARCA	2	10	100
14529	HANSE_EXPLORER_09	BLT	STA	2009-04-07	10	A	JEC	QUAN	PA.ARCA	11	10	100
14563	HANSE_EXPLORER_09	BLT	FLI	2009-03-30	13	C	SAS	QUAN	PA.ARCA	1	10	100
14571	HANSE_EXPLORER_09	BLT	FLI	2009-03-30	14	C	BJZ	QUAN	PA.ARCA	2	10	100
14578	HANSE_EXPLORER_09	BLT	MAL	2009-04-12	13	A	JEC	QUAN	PA.ARCA	1	10	100
14590	HANSE_EXPLORER_09	BLT	MAL	2009-04-12	14	A	AMF	QUAN	PA.ARCA	5	10	100
14596	HANSE_EXPLORER_09	BLT	FLI	2009-03-30	14	A	BJZ	QUAN	PA.ARCA	4	10	100
14602	HANSE_EXPLORER_09	BLT	MIL	2009-04-19	13	C	JEC	QUAN	PA.ARCA	2	10	100
14609	HANSE_EXPLORER_09	BLT	MAL	2009-04-12	13	C	JEC	QUAN	PA.ARCA	4	10	100
14611	HANSE_EXPLORER_09	BLT	MIL	2009-04-19	12	C	SAS	QUAN	PA.ARCA	6	10	100
14633	HANSE_EXPLORER_09	BLT	MAL	2009-04-12	14	B	AMF	QUAN	PA.ARCA	1	10	100
14674	HANSE_EXPLORER_09	BLT	MIL	2009-04-22	15	B	JEC	QUAN	PA.ARCA	1	10	100
14678	HANSE_EXPLORER_09	BLT	MIL	2009-04-19	14	A	SAS	QUAN	PA.ARCA	8	10	100
14720	HANSE_EXPLORER_09	BLT	MIL	2009-04-19	14	C	SAS	QUAN	PA.ARCA	1	10	100
14733	HANSE_EXPLORER_09	BLT	MAL	2009-04-12	14	A	SAS	QUAN	PA.ARCA	3	10	100
14747	HANSE_EXPLORER_09	BLT	VOS	2009-04-02	11	A	SAS	QUAN	PA.ARCA	1	10	100
14804	HANSE_EXPLORER_09	BLT	VOS	2009-04-02	11	A	AMF	QUAN	PA.ARCA	7	10	100
14832	HANSE_EXPLORER_09	BLT	STA	2009-04-05	14	A	SAS	QUAN	PA.ARCA	5	10	100
14841	HANSE_EXPLORER_09	BLT	MAL	2009-04-14	11	C	SAS	QUAN	PA.ARCA	1	10	100
14845	HANSE_EXPLORER_09	BLT	MAL	2009-04-12	14	C	SAS	QUAN	PA.ARCA	2	10	100
14860	HANSE_EXPLORER_09	BLT	STA	2009-04-05	13	C	AMF	QUAN	PA.ARCA	1	10	100
14877	HANSE_EXPLORER_09	BLT	FLI	2009-03-30	13	B	AMF	QUAN	PA.ARCA	2	10	100
14892	HANSE_EXPLORER_09	BLT	VOS	2009-04-02	11	C	SAS	QUAN	PA.ARCA	1	10	100
14907	HANSE_EXPLORER_09	BLT	FLI	2009-03-30	12	A	BJZ	QUAN	PA.ARCA	1	10	100
14926	HANSE_EXPLORER_09	BLT	MIL	2009-04-22	15	A	JEC	QUAN	PA.ARCA	2	10	100
14928	HANSE_EXPLORER_09	BLT	FLI	2009-03-30	13	C	AMF	QUAN	PA.ARCA	4	10	100
14937	HANSE_EXPLORER_09	BLT	STA	2009-04-08	12	B	BJZ	QUAN	PA.ARCA	5	10	100
14938	HANSE_EXPLORER_09	BLT	STA	2009-04-05	13	B	AMF	QUAN	PA.ARCA	1	10	100
14972	HANSE_EXPLORER_09	BLT	STA	2009-04-05	14	B	SAS	QUAN	PA.ARCA	2	10	100
14977	HANSE_EXPLORER_09	BLT	MAL	2009-04-12	14	B	SAS	QUAN	PA.ARCA	2	10	100
15005	HANSE_EXPLORER_09	BLT	FLI	2009-03-30	14	B	JEC	QUAN	PA.ARCA	1	10	100
15018	HANSE_EXPLORER_09	BLT	VOS	2009-04-02	11	B	SAS	QUAN	PA.ARCA	2	10	100
15036	HANSE_EXPLORER_09	BLT	MIL	2009-04-19	14	B	SAS	QUAN	PA.ARCA	1	10	100
15046	HANSE_EXPLORER_09	BLT	VOS	2009-04-01	10	B	AMF	QUAN	PA.ARCA	7	10	100
15057	HANSE_EXPLORER_09	BLT	STA	2009-04-08	1	A	BJZ	QUAN	PA.ARCA	4	10	100
15102	HANSE_EXPLORER_09	BLT	MAL	2009-04-14	1	B	BJZ	QUAN	PA.ARCA	1	10	100
15105	HANSE_EXPLORER_09	BLT	STA	2009-04-08	1	C	BJZ	QUAN	PA.ARCA	4	10	100
15106	HANSE_EXPLORER_09	BLT	FLI	2009-03-29	1	B	SAS	QUAN	PA.ARCA	1	10	100
15114	HANSE_EXPLORER_09	BLT	STA	2009-04-08	1	B	BJZ	QUAN	PA.ARCA	6	10	100
15116	HANSE_EXPLORER_09	BLT	STA	2009-04-08	1	A	JEC	QUAN	PA.ARCA	2	10	100
15130	HANSE_EXPLORER_09	BLT	STA	2009-04-07	10	C	BJZ	QUAN	PA.ARCA	3	10	100
15148	HANSE_EXPLORER_09	BLT	FLI	2009-03-30	10	C	BJZ	QUAN	PA.ARCA	5	10	100
15149	HANSE_EXPLORER_09	BLT	MIL	2009-04-16	1	B	JEC	QUAN	PA.ARCA	6	10	100
15166	HANSE_EXPLORER_09	BLT	MAL	2009-04-14	10	B	BJZ	QUAN	PA.ARCA	2	10	100
15204	HANSE_EXPLORER_09	BLT	FLI	2009-03-30	10	A	BJZ	QUAN	PA.ARCA	2	10	100
15214	HANSE_EXPLORER_09	BLT	MAL	2009-04-14	10	B	JEC	QUAN	PA.ARCA	1	10	100
15258	HANSE_EXPLORER_09	BLT	MAL	2009-04-12	27	B	AMF	QUAN	PA.ARCA	5	10	100
15263	HANSE_EXPLORER_09	BLT	FLI	2009-03-29	5	B	AMF	QUAN	PA.ARCA	2	10	100
15268	HANSE_EXPLORER_09	BLT	FLI	2009-03-29	5	C	AMF	QUAN	PA.ARCA	2	10	100
15273	HANSE_EXPLORER_09	BLT	FLI	2009-03-29	5	C	AMF	QUAN	PA.ARCA	1	10	100
15289	HANSE_EXPLORER_09	BLT	MAL	2009-04-12	27	A	AMF	QUAN	PA.ARCA	3	10	100
15342	HANSE_EXPLORER_09	BLT	MAL	2009-04-14	1	A	BJZ	QUAN	PA.ARCA	1	10	100
15344	HANSE_EXPLORER_09	BLT	MAL	2009-04-14	10	C	BJZ	QUAN	PA.ARCA	2	10	100
15345	HANSE_EXPLORER_09	BLT	STA	2009-04-07	10	B	BJZ	QUAN	PA.ARCA	3	10	100
15365	HANSE_EXPLORER_09	BLT	STA	2009-04-08	1	B	JEC	QUAN	PA.ARCA	4	10	100
15373	HANSE_EXPLORER_09	BLT	VOS	2009-04-01	10	A	AMF	QUAN	PA.ARCA	6	10	100
15395	HANSE_EXPLORER_09	BLT	VOS	2009-04-01	1	B	BJZ	QUAN	PA.ARCA	6	10	100
15421	HANSE_EXPLORER_09	BLT	VOS	2009-04-01	10	A	JEC	QUAN	PA.ARCA	4	10	100
15433	HANSE_EXPLORER_09	BLT	VOS	2009-04-01	10	B	JEC	QUAN	PA.ARCA	3	10	100
15438	HANSE_EXPLORER_09	BLT	MIL	2009-04-19	11	A	JEC	QUAN	PA.ARCA	2	10	100
15441	HANSE_EXPLORER_09	BLT	STA	2009-04-07	10	C	JEC	QUAN	PA.ARCA	2	10	100
15447	HANSE_EXPLORER_09	BLT	FLI	2009-03-29	1	A	AMF	QUAN	PA.ARCA	1	10	100
15492	HANSE_EXPLORER_09	BLT	FLI	2009-03-30	10	A	JEC	QUAN	PA.ARCA	2	10	100
15503	HANSE_EXPLORER_09	BLT	MIL	2009-04-19	11	C	JEC	QUAN	PA.ARCA	2	10	100
15506	HANSE_EXPLORER_09	BLT	FLI	2009-03-30	10	C	JEC	QUAN	PA.ARCA	4	10	100
15508	HANSE_EXPLORER_09	BLT	FLI	2009-03-29	1	B	AMF	QUAN	PA.ARCA	1	10	100
15530	HANSE_EXPLORER_09	BLT	STA	2009-04-07	10	B	JEC	QUAN	PA.ARCA	3	10	100
15534	HANSE_EXPLORER_09	BLT	VOS	2009-04-02	11	C	AMF	QUAN	PA.ARCA	8	10	100
15551	HANSE_EXPLORER_09	BLT	VOS	2009-04-02	11	B	AMF	QUAN	PA.ARCA	9	10	100
15564	HANSE_EXPLORER_09	BLT	MIL	2009-04-17	10	B	SAS	QUAN	PA.ARCA	6	10	100
15570	HANSE_EXPLORER_09	BLT	MIL	2009-04-16	1	A	JEC	QUAN	PA.ARCA	5	10	100
15576	HANSE_EXPLORER_09	BLT	FLI	2009-03-29	1	C	AMF	QUAN	PA.ARCA	1	10	100
15584	HANSE_EXPLORER_09	BLT	MIL	2009-04-17	10	C	SAS	QUAN	PA.ARCA	3	10	100
15611	HANSE_EXPLORER_09	BLT	FLI	2009-03-30	10	B	BJZ	QUAN	PA.ARCA	4	10	100
15620	HANSE_EXPLORER_09	BLT	MIL	2009-04-16	1	C	JEC	QUAN	PA.ARCA	5	10	100
15649	HANSE_EXPLORER_09	BLT	STA	2009-04-08	1	C	JEC	QUAN	PA.ARCA	6	10	100
15654	HANSE_EXPLORER_09	BLT	STA	2009-04-07	10	A	BJZ	QUAN	PA.ARCA	4	10	100
15662	HANSE_EXPLORER_09	BLT	FLI	2009-03-29	1	A	SAS	QUAN	PA.ARCA	2	10	100
15673	HANSE_EXPLORER_09	BLT	VOS	2009-04-01	10	C	AMF	QUAN	PA.ARCA	2	10	100
15677	HANSE_EXPLORER_09	BLT	VOS	2009-04-01	1	B	SAS	QUAN	PA.ARCA	2	10	100
15730	HANSE_EXPLORER_09	BLT	MIL	2009-04-17	10	A	SAS	QUAN	PA.ARCA	5	10	100
15740	HANSE_EXPLORER_09	BLT	VOS	2009-04-01	1	C	BJZ	QUAN	PA.ARCA	6	10	100
15743	HANSE_EXPLORER_09	BLT	VOS	2009-04-01	1	A	BJZ	QUAN	PA.ARCA	6	10	100
15762	HANSE_EXPLORER_09	BLT	VOS	2009-04-01	10	C	JEC	QUAN	PA.ARCA	3	10	100
15774	HANSE_EXPLORER_09	BLT	MAL	2009-04-14	11	B	AMF	QUAN	PA.ARCA	2	10	100
15782	HANSE_EXPLORER_09	BLT	MIL	2009-04-19	11	B	JEC	QUAN	PA.ARCA	2	10	100
15788	HANSE_EXPLORER_09	BLT	MAL	2009-04-14	11	A	AMF	QUAN	PA.ARCA	2	10	100
15943	HANSE_EXPLORER_09	BLT	VOS	2009-04-03	9	A	AMF	QUAN	PA.ARCA	1	15	100
15945	HANSE_EXPLORER_09	BLT	FLI	2009-03-30	7	C	JEC	QUAN	PA.ARCA	3	15	100
15972	HANSE_EXPLORER_09	BLT	FLI	2009-03-30	7	B	JEC	QUAN	PA.ARCA	3	15	100
15984	HANSE_EXPLORER_09	BLT	MIL	2009-04-17	9	A	BJZ	QUAN	PA.ARCA	1	15	100
16084	HANSE_EXPLORER_09	BLT	STA	2009-04-07	9	A	BJZ	QUAN	PA.ARCA	2	15	100
16096	HANSE_EXPLORER_09	BLT	STA	2009-04-06	7	B	BJZ	QUAN	PA.ARCA	1	15	100
16141	HANSE_EXPLORER_09	BLT	MIL	2009-04-17	7	C	BJZ	QUAN	PA.ARCA	1	15	100
16243	HANSE_EXPLORER_09	BLT	FLI	2009-03-30	9	A	JEC	QUAN	PA.ARCA	3	15	100
16260	HANSE_EXPLORER_09	BLT	STA	2009-04-07	9	C	JEC	QUAN	PA.ARCA	4	15	100
16264	HANSE_EXPLORER_09	BLT	MIL	2009-04-19	13	B	AMF	QUAN	PA.ARCA	1	15	100
16362	HANSE_EXPLORER_09	BLT	VOS	2009-04-03	8	C	JEC	QUAN	PA.ARCA	3	15	100
16402	HANSE_EXPLORER_09	BLT	MAL	2009-04-10	8	B	JEC	QUAN	PA.ARCA	1	15	100
16413	HANSE_EXPLORER_09	BLT	MAL	2009-04-10	8	C	JEC	QUAN	PA.ARCA	1	15	100
16435	HANSE_EXPLORER_09	BLT	MAL	2009-04-10	8	A	JEC	QUAN	PA.ARCA	3	15	100
16487	HANSE_EXPLORER_09	BLT	MIL	2009-04-19	11	A	AMF	QUAN	PA.ARCA	1	15	100
16547	HANSE_EXPLORER_09	BLT	FLI	2009-03-30	5	B	SAS	QUAN	PA.ARCA	2	10	100
16549	HANSE_EXPLORER_09	BLT	MIL	2009-04-16	5	B	SAS	QUAN	PA.ARCA	1	10	100
16556	HANSE_EXPLORER_09	BLT	STA	2009-04-05	5	B	SAS	QUAN	PA.ARCA	1	10	100
16594	HANSE_EXPLORER_09	BLT	STA	2009-04-06	6	A	BJZ	QUAN	PA.ARCA	4	10	100
16641	HANSE_EXPLORER_09	BLT	FLI	2009-03-31	6	C	AMF	QUAN	PA.ARCA	8	10	100
16651	HANSE_EXPLORER_09	BLT	STA	2009-04-05	5	C	JEC	QUAN	PA.ARCA	2	10	100
16661	HANSE_EXPLORER_09	BLT	MIL	2009-04-16	6	A	BJZ	QUAN	PA.ARCA	1	10	100
16678	HANSE_EXPLORER_09	BLT	FLI	2009-03-31	6	A	AMF	QUAN	PA.ARCA	1	10	100
16688	HANSE_EXPLORER_09	BLT	FLI	2009-03-30	5	C	SAS	QUAN	PA.ARCA	2	10	100
16729	HANSE_EXPLORER_09	BLT	VOS	2009-04-02	6	C	AMF	QUAN	PA.ARCA	6	10	100
16734	HANSE_EXPLORER_09	BLT	STA	2009-04-05	5	C	SAS	QUAN	PA.ARCA	1	10	100
16747	HANSE_EXPLORER_09	BLT	VOS	2009-04-01	5	A	JEC	QUAN	PA.ARCA	1	10	100
16758	HANSE_EXPLORER_09	BLT	VOS	2009-04-01	5	B	JEC	QUAN	PA.ARCA	4	10	100
16773	HANSE_EXPLORER_09	BLT	MAL	2009-04-12	14	C	AMF	QUAN	PA.ARCA	2	10	100
16782	HANSE_EXPLORER_09	BLT	MAL	2009-04-14	11	A	SAS	QUAN	PA.ARCA	1	10	100
16799	HANSE_EXPLORER_09	BLT	STA	2009-04-06	6	C	BJZ	QUAN	PA.ARCA	3	10	100
16804	HANSE_EXPLORER_09	BLT	VOS	2009-04-01	5	C	JEC	QUAN	PA.ARCA	3	10	100
16822	HANSE_EXPLORER_09	BLT	MIL	2009-04-16	5	A	SAS	QUAN	PA.ARCA	1	10	100
16874	HANSE_EXPLORER_09	BLT	MIL	2009-04-16	5	C	SAS	QUAN	PA.ARCA	7	10	100
16884	HANSE_EXPLORER_09	BLT	MAL	2009-04-10	6	B	JEC	QUAN	PA.ARCA	1	10	100
16889	HANSE_EXPLORER_09	BLT	MAL	2009-04-10	5	A	BJZ	QUAN	PA.ARCA	2	10	100
16899	HANSE_EXPLORER_09	BLT	MAL	2009-04-10	6	A	JEC	QUAN	PA.ARCA	2	10	100
16900	HANSE_EXPLORER_09	BLT	STA	2009-04-05	5	A	SAS	QUAN	PA.ARCA	1	10	100
16923	HANSE_EXPLORER_09	BLT	MIL	2009-04-18	26	C	SAS	QUAN	PA.ARCA	1	10	100
16938	HANSE_EXPLORER_09	BLT	VOS	2009-04-02	6	C	SAS	QUAN	PA.ARCA	1	10	100
16955	HANSE_EXPLORER_09	BLT	MAL	2009-04-10	6	C	JEC	QUAN	PA.ARCA	1	10	100
16973	HANSE_EXPLORER_09	BLT	MIL	2009-04-18	26	B	SAS	QUAN	PA.ARCA	6	10	100
17022	HANSE_EXPLORER_09	BLT	MIL	2009-04-17	7	B	BJZ	QUAN	PA.ARCA	1	10	100
17049	HANSE_EXPLORER_09	BLT	VOS	2009-04-02	6	B	AMF	QUAN	PA.ARCA	5	10	100
17101	HANSE_EXPLORER_09	BLT	MIL	2009-04-18	26	B	JEC	QUAN	PA.ARCA	1	10	100
17103	HANSE_EXPLORER_09	BLT	FLI	2009-03-30	5	A	SAS	QUAN	PA.ARCA	1	10	100
17104	HANSE_EXPLORER_09	BLT	FLI	2009-03-31	6	B	BJZ	QUAN	PA.ARCA	4	10	100
17107	HANSE_EXPLORER_09	BLT	FLI	2009-03-31	6	B	AMF	QUAN	PA.ARCA	2	10	100
17109	HANSE_EXPLORER_09	BLT	MIL	2009-04-18	26	A	JEC	QUAN	PA.ARCA	3	10	100
17110	HANSE_EXPLORER_09	BLT	VOS	2009-04-02	6	A	AMF	QUAN	PA.ARCA	6	10	100
17119	HANSE_EXPLORER_09	BLT	FLI	2009-03-31	6	C	BJZ	QUAN	PA.ARCA	3	10	100
17128	HANSE_EXPLORER_09	BLT	STA	2009-04-05	5	B	JEC	QUAN	PA.ARCA	2	10	100
17161	HANSE_EXPLORER_09	BLT	FLI	2009-03-31	6	A	BJZ	QUAN	PA.ARCA	8	10	100
17199	HANSE_EXPLORER_09	BLT	MIL	2009-04-18	26	A	SAS	QUAN	PA.ARCA	1	10	100
17216	HANSE_EXPLORER_09	BLT	STA	2009-04-06	6	B	SAS	QUAN	PA.ARCA	2	10	100
17225	HANSE_EXPLORER_09	BLT	MIL	2009-04-17	7	A	JEC	QUAN	PA.ARCA	2	10	100
17249	HANSE_EXPLORER_09	BLT	STA	2009-04-06	7	A	BJZ	QUAN	PA.ARCA	6	10	100
17538	HANSE_EXPLORER_09	BLT	FLI	2009-03-31	6	A	BJZ	QUAN	PA.ARCA	1	15	100
18086	HANSE_EXPLORER_09	BLT	FLI	2009-03-30	12	B	JEC	QUAN	PA.ARCA	1	15	100
18116	HANSE_EXPLORER_09	BLT	MIL	2009-04-22	15	B	JEC	QUAN	PA.ARCA	1	15	100
18180	HANSE_EXPLORER_09	BLT	MIL	2009-04-18	26	C	JEC	QUAN	PA.ARCA	1	15	100
18240	HANSE_EXPLORER_09	BLT	FLI	2009-03-30	14	C	BJZ	QUAN	PA.ARCA	1	15	100
18297	HANSE_EXPLORER_09	BLT	FLI	2009-03-30	12	C	JEC	QUAN	PA.ARCA	1	15	100
18360	HANSE_EXPLORER_09	BLT	FLI	2009-03-30	14	B	BJZ	QUAN	PA.ARCA	1	15	100
18373	HANSE_EXPLORER_09	BLT	STA	2009-04-05	14	A	SAS	QUAN	PA.ARCA	1	15	100
18394	HANSE_EXPLORER_09	BLT	MAL	2009-04-12	13	B	BJZ	QUAN	PA.ARCA	1	15	100
18415	HANSE_EXPLORER_09	BLT	MIL	2009-04-17	7	B	JEC	QUAN	PA.ARCA	1	15	100
18540	HANSE_EXPLORER_09	BLT	MAL	2009-04-10	6	A	JEC	QUAN	PA.ARCA	2	15	100
18582	HANSE_EXPLORER_09	BLT	MAL	2009-04-10	6	C	JEC	QUAN	PA.ARCA	1	15	100
18588	HANSE_EXPLORER_09	BLT	FLI	2009-03-30	5	C	SAS	QUAN	PA.ARCA	2	15	100
18641	HANSE_EXPLORER_09	BLT	MIL	2009-04-16	6	B	BJZ	QUAN	PA.ARCA	1	15	100
18661	HANSE_EXPLORER_09	BLT	STA	2009-04-06	7	A	BJZ	QUAN	PA.ARCA	3	15	100
19254	HANSE_EXPLORER_09	BLT	MAL	2009-04-10	4	C	JEC	QUAN	PA.ARCA	2	20	100
19867	HANSE_EXPLORER_09	BLT	STA	2009-04-06	20	A	JEC	QUAN	PA.ARCA	2	20	100
20268	HANSE_EXPLORER_09	BLT	MIL	2009-04-22	20	B	SAS	QUAN	PA.ARCA	1	5	100
20282	HANSE_EXPLORER_09	BLT	MIL	2009-04-23	2	C	SAS	QUAN	PA.ARCA	1	5	100
20309	HANSE_EXPLORER_09	BLT	STA	2009-04-05	2	C	SAS	QUAN	PA.ARCA	1	5	100
20312	HANSE_EXPLORER_09	BLT	STA	2009-04-05	2	B	SAS	QUAN	PA.ARCA	2	5	100
20338	HANSE_EXPLORER_09	BLT	MIL	2009-04-22	20	A	SAS	QUAN	PA.ARCA	1	5	100
20350	HANSE_EXPLORER_09	BLT	VOS	2009-04-01	2	C	SAS	QUAN	PA.ARCA	2	5	100
20360	HANSE_EXPLORER_09	BLT	MAL	2009-04-13	20	A	SAS	QUAN	PA.ARCA	1	5	100
20384	HANSE_EXPLORER_09	BLT	VOS	2009-04-01	2	A	SAS	QUAN	PA.ARCA	4	5	100
20399	HANSE_EXPLORER_09	BLT	MIL	2009-04-22	20	C	SAS	QUAN	PA.ARCA	1	5	100
20410	HANSE_EXPLORER_09	BLT	MAL	2009-04-11	21	C	BJZ	QUAN	PA.ARCA	1	5	100
20421	HANSE_EXPLORER_09	BLT	MIL	2009-04-19	11	C	AMF	QUAN	PA.ARCA	1	5	100
20429	HANSE_EXPLORER_09	BLT	VOS	2009-04-01	2	C	BJZ	QUAN	PA.ARCA	3	5	100
20453	HANSE_EXPLORER_09	BLT	MIL	2009-04-17	8	A	AMF	QUAN	PA.ARCA	2	5	100
20537	HANSE_EXPLORER_09	BLT	FLI	2009-03-31	9	C	SAS	QUAN	PA.ARCA	7	5	100
20546	HANSE_EXPLORER_09	BLT	MIL	2009-04-23	2	C	AMF	QUAN	PA.ARCA	1	5	100
20566	HANSE_EXPLORER_09	BLT	MIL	2009-04-23	2	B	SAS	QUAN	PA.ARCA	2	5	100
20604	HANSE_EXPLORER_09	BLT	VOS	2009-04-03	9	C	BJZ	QUAN	PA.ARCA	3	5	100
20635	HANSE_EXPLORER_09	BLT	MIL	2009-04-22	19	B	BJZ	QUAN	PA.ARCA	2	5	100
20702	HANSE_EXPLORER_09	BLT	STA	2009-04-05	19	B	BJZ	QUAN	PA.ARCA	1	5	100
20760	HANSE_EXPLORER_09	BLT	MAL	2009-04-13	20	B	BJZ	QUAN	PA.ARCA	1	5	100
20771	HANSE_EXPLORER_09	BLT	VOS	2009-04-01	2	B	BJZ	QUAN	PA.ARCA	1	5	100
20784	HANSE_EXPLORER_09	BLT	STA	2009-04-05	19	B	AMF	QUAN	PA.ARCA	1	5	100
20827	HANSE_EXPLORER_09	BLT	VOS	2009-04-01	2	B	SAS	QUAN	PA.ARCA	5	5	100
20906	HANSE_EXPLORER_09	BLT	FLI	2009-03-30	2	A	SAS	QUAN	PA.ARCA	1	5	100
20911	HANSE_EXPLORER_09	BLT	MIL	2009-04-20	21	C	BJZ	QUAN	PA.ARCA	1	5	100
20925	HANSE_EXPLORER_09	BLT	MIL	2009-04-22	19	C	BJZ	QUAN	PA.ARCA	2	5	100
20934	HANSE_EXPLORER_09	BLT	STA	2009-04-06	20	C	AMF	QUAN	PA.ARCA	1	5	100
20979	HANSE_EXPLORER_09	BLT	FLI	2009-03-30	2	C	SAS	QUAN	PA.ARCA	1	5	100
21005	HANSE_EXPLORER_09	BLT	FLI	2009-03-31	8	B	BJZ	QUAN	PA.ARCA	1	5	100
21039	HANSE_EXPLORER_09	BLT	MAL	2009-04-10	8	A	SAS	QUAN	PA.ARCA	1	5	100
21063	HANSE_EXPLORER_09	BLT	STA	2009-04-06	8	A	SAS	QUAN	PA.ARCA	1	5	100
21093	HANSE_EXPLORER_09	BLT	MIL	2009-04-17	9	C	JEC	QUAN	PA.ARCA	2	5	100
21105	HANSE_EXPLORER_09	BLT	VOS	2009-04-03	8	A	SAS	QUAN	PA.ARCA	15	5	100
21131	HANSE_EXPLORER_09	BLT	MAL	2009-04-10	7	B	BJZ	QUAN	PA.ARCA	1	5	100
21138	HANSE_EXPLORER_09	BLT	STA	2009-04-06	7	C	BJZ	QUAN	PA.ARCA	1	5	100
21142	HANSE_EXPLORER_09	BLT	VOS	2009-04-03	8	C	SAS	QUAN	PA.ARCA	11	5	100
21152	HANSE_EXPLORER_09	BLT	FLI	2009-03-31	7	B	SAS	QUAN	PA.ARCA	7	5	100
21165	HANSE_EXPLORER_09	BLT	MIL	2009-04-17	9	B	JEC	QUAN	PA.ARCA	3	5	100
21169	HANSE_EXPLORER_09	BLT	MIL	2009-04-17	7	C	BJZ	QUAN	PA.ARCA	1	5	100
21198	HANSE_EXPLORER_09	BLT	MIL	2009-04-17	9	B	BJZ	QUAN	PA.ARCA	3	5	100
21209	HANSE_EXPLORER_09	BLT	FLI	2009-03-31	8	C	BJZ	QUAN	PA.ARCA	1	5	100
21222	HANSE_EXPLORER_09	BLT	MIL	2009-04-17	8	A	SAS	QUAN	PA.ARCA	1	5	100
21227	HANSE_EXPLORER_09	BLT	FLI	2009-03-31	7	C	SAS	QUAN	PA.ARCA	5	5	100
21249	HANSE_EXPLORER_09	BLT	STA	2009-04-06	8	B	SAS	QUAN	PA.ARCA	3	5	100
21253	HANSE_EXPLORER_09	BLT	FLI	2009-03-31	7	A	SAS	QUAN	PA.ARCA	7	5	100
21263	HANSE_EXPLORER_09	BLT	STA	2009-04-06	7	C	SAS	QUAN	PA.ARCA	6	5	100
21328	HANSE_EXPLORER_09	BLT	MIL	2009-04-17	9	C	BJZ	QUAN	PA.ARCA	2	5	100
21343	HANSE_EXPLORER_09	BLT	STA	2009-04-06	7	B	SAS	QUAN	PA.ARCA	7	5	100
21346	HANSE_EXPLORER_09	BLT	FLI	2009-03-30	7	A	JEC	QUAN	PA.ARCA	4	5	100
21352	HANSE_EXPLORER_09	BLT	STA	2009-04-07	9	A	BJZ	QUAN	PA.ARCA	1	5	100
21380	HANSE_EXPLORER_09	BLT	MIL	2009-04-22	16	A	AMF	QUAN	PA.ARCA	2	5	100
21382	HANSE_EXPLORER_09	BLT	MAL	2009-04-14	9	C	SAS	QUAN	PA.ARCA	1	5	100
21391	HANSE_EXPLORER_09	BLT	FLI	2009-03-31	9	A	SAS	QUAN	PA.ARCA	4	5	100
21406	HANSE_EXPLORER_09	BLT	MIL	2009-04-22	20	A	AMF	QUAN	PA.ARCA	1	5	100
21415	HANSE_EXPLORER_09	BLT	FLI	2009-03-30	9	A	JEC	QUAN	PA.ARCA	5	5	100
21416	HANSE_EXPLORER_09	BLT	MIL	2009-04-16	4	B	AMF	QUAN	PA.ARCA	1	5	100
21442	HANSE_EXPLORER_09	BLT	MIL	2009-04-17	8	B	SAS	QUAN	PA.ARCA	1	5	100
21471	HANSE_EXPLORER_09	BLT	FLI	2009-03-30	9	B	JEC	QUAN	PA.ARCA	1	5	100
21548	HANSE_EXPLORER_09	BLT	FLI	2009-03-30	9	C	JEC	QUAN	PA.ARCA	1	5	100
21559	HANSE_EXPLORER_09	BLT	FLI	2009-03-31	9	B	SAS	QUAN	PA.ARCA	1	5	100
21575	HANSE_EXPLORER_09	BLT	VOS	2009-04-03	8	B	SAS	QUAN	PA.ARCA	9	5	100
21597	HANSE_EXPLORER_09	BLT	STA	2009-04-06	7	B	BJZ	QUAN	PA.ARCA	2	5	100
21639	HANSE_EXPLORER_09	BLT	VOS	2009-04-03	8	A	JEC	QUAN	PA.ARCA	4	5	100
21657	HANSE_EXPLORER_09	BLT	VOS	2009-04-03	8	B	JEC	QUAN	PA.ARCA	1	5	100
21661	HANSE_EXPLORER_09	BLT	STA	2009-04-06	7	A	SAS	QUAN	PA.ARCA	3	5	100
21722	HANSE_EXPLORER_09	BLT	MIL	2009-04-17	8	C	SAS	QUAN	PA.ARCA	4	5	100
21739	HANSE_EXPLORER_09	BLT	STA	2009-04-07	9	B	BJZ	QUAN	PA.ARCA	3	5	100
21753	HANSE_EXPLORER_09	BLT	STA	2009-04-06	8	C	SAS	QUAN	PA.ARCA	1	5	100
21768	HANSE_EXPLORER_09	BLT	MIL	2009-04-22	19	C	JEC	QUAN	PA.ARCA	2	5	100
21771	HANSE_EXPLORER_09	BLT	MIL	2009-04-22	15	A	BJZ	QUAN	PA.ARCA	1	5	100
21917	HANSE_EXPLORER_09	BLT	VOS	2009-04-01	3	A	JEC	QUAN	PA.ARCA	8	5	100
21919	HANSE_EXPLORER_09	BLT	MIL	2009-04-16	3	B	JEC	QUAN	PA.ARCA	2	5	100
21921	HANSE_EXPLORER_09	BLT	VOS	2009-04-01	4	C	SAS	QUAN	PA.ARCA	1	5	100
21937	HANSE_EXPLORER_09	BLT	VOS	2009-04-01	4	B	SAS	QUAN	PA.ARCA	2	5	100
21958	HANSE_EXPLORER_09	BLT	FLI	2009-03-30	17	C	SAS	QUAN	PA.ARCA	4	5	100
21992	HANSE_EXPLORER_09	BLT	FLI	2009-03-30	17	A	SAS	QUAN	PA.ARCA	3	5	100
22010	HANSE_EXPLORER_09	BLT	FLI	2009-03-30	17	B	SAS	QUAN	PA.ARCA	2	5	100
22047	HANSE_EXPLORER_09	BLT	MIL	2009-04-22	16	A	SAS	QUAN	PA.ARCA	5	5	100
22106	HANSE_EXPLORER_09	BLT	MIL	2009-04-22	16	C	SAS	QUAN	PA.ARCA	1	5	100
22119	HANSE_EXPLORER_09	BLT	MIL	2009-04-22	16	B	SAS	QUAN	PA.ARCA	3	5	100
22132	HANSE_EXPLORER_09	BLT	MAL	2009-04-10	4	B	SAS	QUAN	PA.ARCA	3	5	100
22164	HANSE_EXPLORER_09	BLT	VOS	2009-04-01	4	A	BJZ	QUAN	PA.ARCA	2	5	100
22179	HANSE_EXPLORER_09	BLT	MIL	2009-04-16	4	C	BJZ	QUAN	PA.ARCA	2	5	100
22216	HANSE_EXPLORER_09	BLT	MIL	2009-04-16	3	C	SAS	QUAN	PA.ARCA	1	5	100
22218	HANSE_EXPLORER_09	BLT	VOS	2009-04-01	5	C	AMF	QUAN	PA.ARCA	1	5	100
22219	HANSE_EXPLORER_09	BLT	VOS	2009-04-01	3	B	JEC	QUAN	PA.ARCA	1	5	100
22261	HANSE_EXPLORER_09	BLT	FLI	2009-03-29	3	A	AMF	QUAN	PA.ARCA	1	5	100
22303	HANSE_EXPLORER_09	BLT	VOS	2009-04-01	4	B	BJZ	QUAN	PA.ARCA	1	5	100
22336	HANSE_EXPLORER_09	BLT	VOS	2009-04-01	4	A	SAS	QUAN	PA.ARCA	7	5	100
22361	HANSE_EXPLORER_09	BLT	MAL	2009-04-12	27	A	SAS	QUAN	PA.ARCA	1	5	100
22397	HANSE_EXPLORER_09	BLT	VOS	2009-04-01	3	C	JEC	QUAN	PA.ARCA	3	5	100
22415	HANSE_EXPLORER_09	BLT	FLI	2009-03-30	3	C	SAS	QUAN	PA.ARCA	2	5	100
22423	HANSE_EXPLORER_09	BLT	FLI	2009-03-30	3	B	SAS	QUAN	PA.ARCA	2	5	100
22437	HANSE_EXPLORER_09	BLT	MIL	2009-04-16	3	A	SAS	QUAN	PA.ARCA	1	5	100
22550	HANSE_EXPLORER_09	BLT	STA	2009-04-08	24	C	SAS	QUAN	PA.ARCA	7	5	100
22566	HANSE_EXPLORER_09	BLT	MIL	2009-04-20	24	C	BJZ	QUAN	PA.ARCA	3	5	100
22574	HANSE_EXPLORER_09	BLT	MIL	2009-04-20	24	B	BJZ	QUAN	PA.ARCA	2	5	100
22577	HANSE_EXPLORER_09	BLT	STA	2009-04-07	23	C	SAS	QUAN	PA.ARCA	2	5	100
22610	HANSE_EXPLORER_09	BLT	MAL	2009-04-11	21	A	SAS	QUAN	PA.ARCA	2	5	100
22648	HANSE_EXPLORER_09	BLT	STA	2009-04-08	24	A	SAS	QUAN	PA.ARCA	9	5	100
22705	HANSE_EXPLORER_09	BLT	STA	2009-04-07	22	C	SAS	QUAN	PA.ARCA	1	5	100
22713	HANSE_EXPLORER_09	BLT	MIL	2009-04-20	24	C	SAS	QUAN	PA.ARCA	1	5	100
22761	HANSE_EXPLORER_09	BLT	STA	2009-04-08	24	B	SAS	QUAN	PA.ARCA	6	5	100
22780	HANSE_EXPLORER_09	BLT	MIL	2009-04-20	22	B	SAS	QUAN	PA.ARCA	1	5	100
22789	HANSE_EXPLORER_09	BLT	MAL	2009-04-11	25	C	AMF	QUAN	PA.ARCA	1	5	100
22796	HANSE_EXPLORER_09	BLT	STA	2009-04-07	22	B	SAS	QUAN	PA.ARCA	4	5	100
22810	HANSE_EXPLORER_09	BLT	STA	2009-04-07	22	A	SAS	QUAN	PA.ARCA	3	5	100
22823	HANSE_EXPLORER_09	BLT	MAL	2009-04-13	22	B	SAS	QUAN	PA.ARCA	2	5	100
22882	HANSE_EXPLORER_09	BLT	MIL	2009-04-20	18	B	BJZ	QUAN	PA.ARCA	1	5	100
22939	HANSE_EXPLORER_09	BLT	MIL	2009-04-22	15	C	BJZ	QUAN	PA.ARCA	1	5	100
22968	HANSE_EXPLORER_09	BLT	MIL	2009-04-22	15	B	BJZ	QUAN	PA.ARCA	1	5	100
23073	HANSE_EXPLORER_09	BLT	STA	2009-04-08	25	A	SAS	QUAN	PA.ARCA	1	5	100
23085	HANSE_EXPLORER_09	BLT	STA	2009-04-08	25	C	SAS	QUAN	PA.ARCA	2	5	100
23089	HANSE_EXPLORER_09	BLT	MAL	2009-04-11	25	C	JEC	QUAN	PA.ARCA	1	5	100
23127	HANSE_EXPLORER_09	BLT	STA	2009-04-08	25	B	SAS	QUAN	PA.ARCA	2	5	100
23150	HANSE_EXPLORER_09	BLT	MAL	2009-04-13	22	C	BJZ	QUAN	PA.ARCA	2	5	100
23240	HANSE_EXPLORER_09	BLT	FLI	2009-03-30	12	A	JEC	QUAN	PA.ARCA	2	5	100
23241	HANSE_EXPLORER_09	BLT	MIL	2009-04-22	15	B	JEC	QUAN	PA.ARCA	2	5	100
23242	HANSE_EXPLORER_09	BLT	FLI	2009-03-30	12	C	JEC	QUAN	PA.ARCA	3	5	100
23244	HANSE_EXPLORER_09	BLT	FLI	2009-03-30	12	B	JEC	QUAN	PA.ARCA	1	5	100
23246	HANSE_EXPLORER_09	BLT	STA	2009-04-05	14	B	JEC	QUAN	PA.ARCA	2	5	100
23255	HANSE_EXPLORER_09	BLT	MIL	2009-04-22	15	A	JEC	QUAN	PA.ARCA	1	5	100
23318	HANSE_EXPLORER_09	BLT	MIL	2009-04-19	13	C	JEC	QUAN	PA.ARCA	1	5	100
23371	HANSE_EXPLORER_09	BLT	MAL	2009-04-14	11	C	SAS	QUAN	PA.ARCA	1	5	100
23375	HANSE_EXPLORER_09	BLT	FLI	2009-03-30	14	C	BJZ	QUAN	PA.ARCA	2	5	100
23394	HANSE_EXPLORER_09	BLT	MIL	2009-04-19	12	C	SAS	QUAN	PA.ARCA	2	5	100
23414	HANSE_EXPLORER_09	BLT	STA	2009-04-05	14	C	JEC	QUAN	PA.ARCA	1	5	100
23418	HANSE_EXPLORER_09	BLT	VOS	2009-04-02	11	C	SAS	QUAN	PA.ARCA	6	5	100
23440	HANSE_EXPLORER_09	BLT	FLI	2009-03-30	13	A	SAS	QUAN	PA.ARCA	4	5	100
23444	HANSE_EXPLORER_09	BLT	VOS	2009-04-02	11	A	SAS	QUAN	PA.ARCA	16	5	100
23483	HANSE_EXPLORER_09	BLT	STA	2009-04-08	12	B	BJZ	QUAN	PA.ARCA	1	5	100
23487	HANSE_EXPLORER_09	BLT	MIL	2009-04-19	14	A	SAS	QUAN	PA.ARCA	3	5	100
23512	HANSE_EXPLORER_09	BLT	MIL	2009-04-19	12	B	SAS	QUAN	PA.ARCA	1	5	100
23521	HANSE_EXPLORER_09	BLT	MIL	2009-04-19	12	A	SAS	QUAN	PA.ARCA	5	5	100
23534	HANSE_EXPLORER_09	BLT	MIL	2009-04-19	13	A	JEC	QUAN	PA.ARCA	1	5	100
23668	HANSE_EXPLORER_09	BLT	VOS	2009-04-02	6	B	SAS	QUAN	PA.ARCA	4	5	100
23676	HANSE_EXPLORER_09	BLT	STA	2009-04-06	6	A	BJZ	QUAN	PA.ARCA	2	5	100
23688	HANSE_EXPLORER_09	BLT	STA	2009-04-06	6	C	BJZ	QUAN	PA.ARCA	2	5	100
23697	HANSE_EXPLORER_09	BLT	VOS	2009-04-02	6	C	SAS	QUAN	PA.ARCA	6	5	100
23772	HANSE_EXPLORER_09	BLT	VOS	2009-04-02	6	A	SAS	QUAN	PA.ARCA	4	5	100
23833	HANSE_EXPLORER_09	BLT	MIL	2009-04-18	26	B	SAS	QUAN	PA.ARCA	2	5	100
23846	HANSE_EXPLORER_09	BLT	STA	2009-04-06	6	B	SAS	QUAN	PA.ARCA	3	5	100
23849	HANSE_EXPLORER_09	BLT	MIL	2009-04-16	6	B	BJZ	QUAN	PA.ARCA	3	5	100
23862	HANSE_EXPLORER_09	BLT	STA	2009-04-06	6	A	SAS	QUAN	PA.ARCA	1	5	100
23878	HANSE_EXPLORER_09	BLT	MIL	2009-04-16	6	C	BJZ	QUAN	PA.ARCA	4	5	100
23879	HANSE_EXPLORER_09	BLT	VOS	2009-04-02	6	B	AMF	QUAN	PA.ARCA	3	5	100
23883	HANSE_EXPLORER_09	BLT	MIL	2009-04-18	26	C	JEC	QUAN	PA.ARCA	1	5	100
23907	HANSE_EXPLORER_09	BLT	MIL	2009-04-18	26	A	JEC	QUAN	PA.ARCA	3	5	100
23908	HANSE_EXPLORER_09	BLT	MIL	2009-04-18	26	B	JEC	QUAN	PA.ARCA	3	5	100
23917	HANSE_EXPLORER_09	BLT	MIL	2009-04-18	26	C	SAS	QUAN	PA.ARCA	1	5	100
23929	HANSE_EXPLORER_09	BLT	STA	2009-04-05	5	C	SAS	QUAN	PA.ARCA	1	5	100
23962	HANSE_EXPLORER_09	BLT	STA	2009-04-05	5	B	SAS	QUAN	PA.ARCA	3	5	100
23967	HANSE_EXPLORER_09	BLT	MIL	2009-04-18	26	A	SAS	QUAN	PA.ARCA	2	5	100
23976	HANSE_EXPLORER_09	BLT	VOS	2009-04-01	1	B	BJZ	QUAN	PA.ARCA	6	5	100
23995	HANSE_EXPLORER_09	BLT	FLI	2009-03-29	1	B	SAS	QUAN	PA.ARCA	1	5	100
24016	HANSE_EXPLORER_09	BLT	STA	2009-04-07	10	B	BJZ	QUAN	PA.ARCA	1	5	100
24020	HANSE_EXPLORER_09	BLT	MIL	2009-04-17	10	C	SAS	QUAN	PA.ARCA	1	5	100
24027	HANSE_EXPLORER_09	BLT	STA	2009-04-07	10	B	JEC	QUAN	PA.ARCA	1	5	100
24043	HANSE_EXPLORER_09	BLT	MIL	2009-04-17	10	A	SAS	QUAN	PA.ARCA	3	5	100
24064	HANSE_EXPLORER_09	BLT	STA	2009-04-07	10	C	BJZ	QUAN	PA.ARCA	5	5	100
24074	HANSE_EXPLORER_09	BLT	VOS	2009-04-01	10	C	JEC	QUAN	PA.ARCA	2	5	100
24102	HANSE_EXPLORER_09	BLT	VOS	2009-04-01	1	C	BJZ	QUAN	PA.ARCA	1	5	100
24135	HANSE_EXPLORER_09	BLT	FLI	2009-03-29	1	A	SAS	QUAN	PA.ARCA	6	5	100
24171	HANSE_EXPLORER_09	BLT	VOS	2009-04-01	10	B	JEC	QUAN	PA.ARCA	5	5	100
24182	HANSE_EXPLORER_09	BLT	FLI	2009-03-30	10	C	BJZ	QUAN	PA.ARCA	1	5	100
24238	HANSE_EXPLORER_09	BLT	VOS	2009-04-01	10	A	JEC	QUAN	PA.ARCA	4	5	100
24281	HANSE_EXPLORER_09	BLT	FLI	2009-03-29	1	C	SAS	QUAN	PA.ARCA	2	5	100
24285	HANSE_EXPLORER_09	BLT	VOS	2009-04-01	1	A	SAS	QUAN	PA.ARCA	5	5	100
24291	HANSE_EXPLORER_09	BLT	FLI	2009-03-30	10	B	JEC	QUAN	PA.ARCA	5	5	100
24341	HANSE_EXPLORER_09	BLT	STA	2009-04-07	10	A	BJZ	QUAN	PA.ARCA	2	5	100
24359	HANSE_EXPLORER_09	BLT	FLI	2009-03-30	14	A	JEC	QUAN	PA.ARCA	3	5	100
24383	HANSE_EXPLORER_09	BLT	FLI	2009-03-30	13	B	SAS	QUAN	PA.ARCA	6	5	100
24393	HANSE_EXPLORER_09	BLT	VOS	2009-04-02	11	B	SAS	QUAN	PA.ARCA	14	5	100
24402	HANSE_EXPLORER_09	BLT	FLI	2009-03-30	14	B	JEC	QUAN	PA.ARCA	7	5	100
24485	HANSE_EXPLORER_09	BLT	FLI	2009-03-30	13	C	SAS	QUAN	PA.ARCA	2	5	100
24486	HANSE_EXPLORER_09	BLT	MAL	2009-04-12	14	A	SAS	QUAN	PA.ARCA	1	5	100
24487	HANSE_EXPLORER_09	BLT	FLI	2009-03-30	12	A	BJZ	QUAN	PA.ARCA	3	5	100
24575	HANSE_EXPLORER_09	BLT	STA	2009-04-08	1	C	BJZ	QUAN	PA.ARCA	1	5	100
24586	HANSE_EXPLORER_09	BLT	VOS	2009-04-01	1	B	SAS	QUAN	PA.ARCA	16	5	100
24595	HANSE_EXPLORER_09	BLT	VOS	2009-04-01	1	C	SAS	QUAN	PA.ARCA	23	5	100
24621	HANSE_EXPLORER_09	BLT	MIL	2009-04-16	1	B	JEC	QUAN	PA.ARCA	3	5	100
24625	HANSE_EXPLORER_09	BLT	MIL	2009-04-19	11	B	JEC	QUAN	PA.ARCA	1	5	100
24685	HANSE_EXPLORER_09	BLT	STA	2009-04-08	1	B	JEC	QUAN	PA.ARCA	2	5	100
24728	HANSE_EXPLORER_09	BLT	MIL	2009-04-16	6	B	AMF	QUAN	PA.ARCA	1	10	100
24734	HANSE_EXPLORER_09	BLT	MIL	2009-04-17	10	A	AMF	QUAN	PA.ARCA	3	10	100
24747	HANSE_EXPLORER_09	BLT	MIL	2009-04-16	6	A	AMF	QUAN	PA.ARCA	4	10	100
24769	HANSE_EXPLORER_09	BLT	FLI	2009-03-31	9	C	SAS	QUAN	PA.ARCA	2	10	100
24798	HANSE_EXPLORER_09	BLT	MIL	2009-04-16	1	B	AMF	QUAN	PA.ARCA	3	10	100
24806	HANSE_EXPLORER_09	BLT	MIL	2009-04-23	23	B	AMF	QUAN	PA.ARCA	4	10	100
24809	HANSE_EXPLORER_09	BLT	MIL	2009-04-17	8	A	AMF	QUAN	PA.ARCA	4	10	100
24820	HANSE_EXPLORER_09	BLT	MIL	2009-04-19	13	C	AMF	QUAN	PA.ARCA	9	10	100
24837	HANSE_EXPLORER_09	BLT	VOS	2009-04-03	9	B	BJZ	QUAN	PA.ARCA	9	10	100
24848	HANSE_EXPLORER_09	BLT	MIL	2009-04-20	18	A	AMF	QUAN	PA.ARCA	2	10	100
24859	HANSE_EXPLORER_09	BLT	MIL	2009-04-23	23	C	AMF	QUAN	PA.ARCA	2	10	100
24861	HANSE_EXPLORER_09	BLT	MIL	2009-04-20	21	A	AMF	QUAN	PA.ARCA	2	10	100
24872	HANSE_EXPLORER_09	BLT	MIL	2009-04-17	10	C	AMF	QUAN	PA.ARCA	2	10	100
24874	HANSE_EXPLORER_09	BLT	MIL	2009-04-20	18	C	AMF	QUAN	PA.ARCA	4	10	100
24888	HANSE_EXPLORER_09	BLT	MIL	2009-04-19	11	A	AMF	QUAN	PA.ARCA	5	10	100
24901	HANSE_EXPLORER_09	BLT	VOS	2009-04-03	9	C	BJZ	QUAN	PA.ARCA	10	10	100
24905	HANSE_EXPLORER_09	BLT	MIL	2009-04-17	10	B	AMF	QUAN	PA.ARCA	2	10	100
24945	HANSE_EXPLORER_09	BLT	MIL	2009-04-17	9	C	BJZ	QUAN	PA.ARCA	4	10	100
24961	HANSE_EXPLORER_09	BLT	STA	2009-04-07	9	C	BJZ	QUAN	PA.ARCA	6	10	100
24964	HANSE_EXPLORER_09	BLT	MIL	2009-04-17	9	B	JEC	QUAN	PA.ARCA	3	10	100
24966	HANSE_EXPLORER_09	BLT	VOS	2009-04-03	8	C	JEC	QUAN	PA.ARCA	2	10	100
24967	HANSE_EXPLORER_09	BLT	STA	2009-04-07	9	A	BJZ	QUAN	PA.ARCA	4	10	100
24982	HANSE_EXPLORER_09	BLT	MIL	2009-04-17	9	B	BJZ	QUAN	PA.ARCA	6	10	100
24996	HANSE_EXPLORER_09	BLT	STA	2009-04-06	8	B	SAS	QUAN	PA.ARCA	1	10	100
24997	HANSE_EXPLORER_09	BLT	VOS	2009-04-03	9	A	AMF	QUAN	PA.ARCA	8	10	100
25030	HANSE_EXPLORER_09	BLT	MIL	2009-04-16	1	C	AMF	QUAN	PA.ARCA	4	10	100
25058	HANSE_EXPLORER_09	BLT	STA	2009-04-06	8	A	SAS	QUAN	PA.ARCA	1	10	100
25064	HANSE_EXPLORER_09	BLT	MIL	2009-04-17	9	A	JEC	QUAN	PA.ARCA	1	10	100
25083	HANSE_EXPLORER_09	BLT	MIL	2009-04-17	9	C	JEC	QUAN	PA.ARCA	3	10	100
25093	HANSE_EXPLORER_09	BLT	MAL	2009-04-14	9	C	AMF	QUAN	PA.ARCA	1	10	100
25094	HANSE_EXPLORER_09	BLT	VOS	2009-04-03	9	C	AMF	QUAN	PA.ARCA	6	10	100
25111	HANSE_EXPLORER_09	BLT	MIL	2009-04-22	20	B	AMF	QUAN	PA.ARCA	4	10	100
25115	HANSE_EXPLORER_09	BLT	MIL	2009-04-22	20	C	AMF	QUAN	PA.ARCA	6	10	100
25140	HANSE_EXPLORER_09	BLT	MIL	2009-04-23	2	A	AMF	QUAN	PA.ARCA	3	10	100
25152	HANSE_EXPLORER_09	BLT	FLI	2009-03-31	9	A	SAS	QUAN	PA.ARCA	1	10	100
25153	HANSE_EXPLORER_09	BLT	STA	2009-04-07	9	C	JEC	QUAN	PA.ARCA	2	10	100
25201	HANSE_EXPLORER_09	BLT	MIL	2009-04-16	6	C	AMF	QUAN	PA.ARCA	1	10	100
25206	HANSE_EXPLORER_09	BLT	STA	2009-04-07	9	A	JEC	QUAN	PA.ARCA	3	10	100
25228	HANSE_EXPLORER_09	BLT	MIL	2009-04-23	2	C	AMF	QUAN	PA.ARCA	6	10	100
25240	HANSE_EXPLORER_09	BLT	FLI	2009-03-30	9	B	JEC	QUAN	PA.ARCA	6	10	100
25251	HANSE_EXPLORER_09	BLT	MIL	2009-04-22	16	C	AMF	QUAN	PA.ARCA	4	10	100
25257	HANSE_EXPLORER_09	BLT	FLI	2009-03-30	9	C	JEC	QUAN	PA.ARCA	2	10	100
25259	HANSE_EXPLORER_09	BLT	MIL	2009-04-22	20	A	AMF	QUAN	PA.ARCA	2	10	100
25264	HANSE_EXPLORER_09	BLT	MIL	2009-04-16	4	B	AMF	QUAN	PA.ARCA	1	10	100
25272	HANSE_EXPLORER_09	BLT	MIL	2009-04-16	4	A	AMF	QUAN	PA.ARCA	1	10	100
25289	HANSE_EXPLORER_09	BLT	MIL	2009-04-17	8	B	AMF	QUAN	PA.ARCA	3	10	100
25294	HANSE_EXPLORER_09	BLT	MIL	2009-04-17	8	C	AMF	QUAN	PA.ARCA	7	10	100
25299	HANSE_EXPLORER_09	BLT	MIL	2009-04-16	1	A	AMF	QUAN	PA.ARCA	2	10	100
25314	HANSE_EXPLORER_09	BLT	MIL	2009-04-20	21	B	AMF	QUAN	PA.ARCA	1	10	100
25346	HANSE_EXPLORER_09	BLT	MIL	2009-04-19	11	B	AMF	QUAN	PA.ARCA	5	10	100
25374	HANSE_EXPLORER_09	BLT	MIL	2009-04-20	18	B	AMF	QUAN	PA.ARCA	1	10	100
25382	HANSE_EXPLORER_09	BLT	MIL	2009-04-22	16	B	AMF	QUAN	PA.ARCA	2	10	100
25390	HANSE_EXPLORER_09	BLT	STA	2009-04-07	9	B	JEC	QUAN	PA.ARCA	2	10	100
25397	HANSE_EXPLORER_09	BLT	MIL	2009-04-22	16	A	AMF	QUAN	PA.ARCA	2	10	100
25407	HANSE_EXPLORER_09	BLT	MIL	2009-04-23	2	B	AMF	QUAN	PA.ARCA	1	10	100
25427	HANSE_EXPLORER_09	BLT	MIL	2009-04-16	4	C	AMF	QUAN	PA.ARCA	1	10	100
25430	HANSE_EXPLORER_09	BLT	MIL	2009-04-20	21	C	AMF	QUAN	PA.ARCA	1	10	100
25470	HANSE_EXPLORER_09	BLT	MIL	2009-04-19	13	B	AMF	QUAN	PA.ARCA	5	10	100
25472	HANSE_EXPLORER_09	BLT	MIL	2009-04-19	13	A	AMF	QUAN	PA.ARCA	3	10	100
25473	HANSE_EXPLORER_09	BLT	MIL	2009-04-19	11	C	AMF	QUAN	PA.ARCA	2	10	100
25559	HANSE_EXPLORER_09	BLT	VOS	2009-04-01	5	C	JEC	QUAN	PA.ARCA	3	5	100
25576	HANSE_EXPLORER_09	BLT	MIL	2009-04-17	8	B	SAS	QUAN	PA.ARCA	2	10	100
25600	HANSE_EXPLORER_09	BLT	MAL	2009-04-10	8	B	JEC	QUAN	PA.ARCA	4	10	100
25601	HANSE_EXPLORER_09	BLT	MAL	2009-04-10	8	C	SAS	QUAN	PA.ARCA	2	10	100
25604	HANSE_EXPLORER_09	BLT	MIL	2009-04-17	8	C	SAS	QUAN	PA.ARCA	2	10	100
25614	HANSE_EXPLORER_09	BLT	VOS	2009-04-03	8	B	SAS	QUAN	PA.ARCA	2	10	100
25621	HANSE_EXPLORER_09	BLT	MAL	2009-04-10	8	B	SAS	QUAN	PA.ARCA	3	10	100
25636	HANSE_EXPLORER_09	BLT	VOS	2009-04-01	5	B	JEC	QUAN	PA.ARCA	6	5	100
25650	HANSE_EXPLORER_09	BLT	VOS	2009-04-03	8	A	SAS	QUAN	PA.ARCA	1	10	100
25655	HANSE_EXPLORER_09	BLT	MAL	2009-04-10	8	A	SAS	QUAN	PA.ARCA	4	10	100
25688	HANSE_EXPLORER_09	BLT	MIL	2009-04-16	5	B	SAS	QUAN	PA.ARCA	2	5	100
25697	HANSE_EXPLORER_09	BLT	MIL	2009-04-17	7	C	JEC	QUAN	PA.ARCA	2	5	100
25699	HANSE_EXPLORER_09	BLT	FLI	2009-03-30	5	B	SAS	QUAN	PA.ARCA	4	5	100
25727	HANSE_EXPLORER_09	BLT	FLI	2009-03-30	5	A	SAS	QUAN	PA.ARCA	2	5	100
25748	HANSE_EXPLORER_09	BLT	MIL	2009-04-17	7	A	BJZ	QUAN	PA.ARCA	2	5	100
25786	HANSE_EXPLORER_09	BLT	VOS	2009-04-01	5	A	JEC	QUAN	PA.ARCA	9	5	100
25801	HANSE_EXPLORER_09	BLT	MIL	2009-04-16	5	A	SAS	QUAN	PA.ARCA	1	5	100
25830	HANSE_EXPLORER_09	BLT	MIL	2009-04-16	5	C	SAS	QUAN	PA.ARCA	1	5	100
25856	HANSE_EXPLORER_09	BLT	FLI	2009-03-31	7	A	SAS	QUAN	PA.ARCA	4	10	100
25863	HANSE_EXPLORER_09	BLT	FLI	2009-03-31	8	A	AMF	QUAN	PA.ARCA	3	10	100
25874	HANSE_EXPLORER_09	BLT	FLI	2009-03-31	8	A	BJZ	QUAN	PA.ARCA	2	10	100
25880	HANSE_EXPLORER_09	BLT	FLI	2009-03-31	7	C	SAS	QUAN	PA.ARCA	3	10	100
25923	HANSE_EXPLORER_09	BLT	FLI	2009-03-31	8	B	AMF	QUAN	PA.ARCA	4	10	100
25943	HANSE_EXPLORER_09	BLT	FLI	2009-03-31	8	C	AMF	QUAN	PA.ARCA	5	10	100
25947	HANSE_EXPLORER_09	BLT	MIL	2009-04-17	9	A	BJZ	QUAN	PA.ARCA	3	10	100
25950	HANSE_EXPLORER_09	BLT	STA	2009-04-07	9	B	BJZ	QUAN	PA.ARCA	2	10	100
26006	HANSE_EXPLORER_09	BLT	FLI	2009-03-30	7	C	JEC	QUAN	PA.ARCA	1	10	100
26014	HANSE_EXPLORER_09	BLT	STA	2009-04-06	7	C	SAS	QUAN	PA.ARCA	3	10	100
26017	HANSE_EXPLORER_09	BLT	FLI	2009-03-31	8	C	BJZ	QUAN	PA.ARCA	1	10	100
26030	HANSE_EXPLORER_09	BLT	FLI	2009-03-31	8	B	BJZ	QUAN	PA.ARCA	2	10	100
26038	HANSE_EXPLORER_09	BLT	STA	2009-04-06	7	B	SAS	QUAN	PA.ARCA	3	10	100
26083	HANSE_EXPLORER_09	BLT	FLI	2009-03-30	7	B	JEC	QUAN	PA.ARCA	2	10	100
26101	HANSE_EXPLORER_09	BLT	MAL	2009-04-10	7	A	BJZ	QUAN	PA.ARCA	1	10	100
26110	HANSE_EXPLORER_09	BLT	FLI	2009-03-30	7	A	JEC	QUAN	PA.ARCA	3	10	100
26115	HANSE_EXPLORER_09	BLT	STA	2009-04-06	7	A	SAS	QUAN	PA.ARCA	4	10	100
26135	HANSE_EXPLORER_09	BLT	MAL	2009-04-10	7	A	AMF	QUAN	PA.ARCA	1	10	100
26156	HANSE_EXPLORER_09	BLT	STA	2009-04-06	8	B	BJZ	QUAN	PA.ARCA	6	10	100
26165	HANSE_EXPLORER_09	BLT	STA	2009-04-06	7	C	BJZ	QUAN	PA.ARCA	6	10	100
26175	HANSE_EXPLORER_09	BLT	FLI	2009-03-31	7	B	SAS	QUAN	PA.ARCA	5	10	100
26178	HANSE_EXPLORER_09	BLT	STA	2009-04-06	8	A	BJZ	QUAN	PA.ARCA	6	10	100
26186	HANSE_EXPLORER_09	BLT	MAL	2009-04-10	7	C	AMF	QUAN	PA.ARCA	1	10	100
26204	HANSE_EXPLORER_09	BLT	MAL	2009-04-10	7	B	BJZ	QUAN	PA.ARCA	2	10	100
26210	HANSE_EXPLORER_09	BLT	STA	2009-04-06	7	B	BJZ	QUAN	PA.ARCA	11	10	100
26223	HANSE_EXPLORER_09	BLT	MAL	2009-04-10	7	B	AMF	QUAN	PA.ARCA	3	10	100
26224	HANSE_EXPLORER_09	BLT	MAL	2009-04-10	7	C	BJZ	QUAN	PA.ARCA	1	10	100
26332	HANSE_EXPLORER_09	BLT	FLI	2009-03-30	12	B	JEC	QUAN	PA.ARCA	1	20	100
27543	HANSE_EXPLORER_09	BLT	FLI	2009-03-29	4	B	JEC	QUAN	PA.ARCA	3	15	100
27559	HANSE_EXPLORER_09	BLT	FLI	2009-03-29	4	B	JEC	QUAN	PA.ARCA	1	10	100
27564	HANSE_EXPLORER_09	BLT	FLI	2009-03-29	4	A	JEC	QUAN	PA.ARCA	4	10	100
27586	HANSE_EXPLORER_09	BLT	FLI	2009-03-29	4	A	JEC	QUAN	PA.ARCA	3	5	100
27590	HANSE_EXPLORER_09	BLT	FLI	2009-03-29	4	C	JEC	QUAN	PA.ARCA	1	5	100

## Sheet: SLI_PA.BICO
INDEX	PROJECT	SURVTYP	REEF	DATE	STATION	TRANSECT	DIVER	DATATYP	SPECIES	NUMBER	SIZE	TP_SIZE	TP_NO
26160	HANSE_EXPLORER_09	BLT	FLI	2009-03-31	8	A	AMF	QUAN	PA.BICO	2	10	100
15834	HANSE_EXPLORER_09	BLT	FLI	2009-03-31	8	C	AMF	QUAN	PA.BICO	1	15	100
25920	HANSE_EXPLORER_09	BLT	FLI	2009-03-31	8	C	AMF	QUAN	PA.BICO	3	10	100
18128	HANSE_EXPLORER_09	BLT	FLI	2009-03-31	6	B	BJZ	QUAN	PA.BICO	1	15	100
16046	HANSE_EXPLORER_09	BLT	FLI	2009-03-31	8	A	BJZ	QUAN	PA.BICO	2	15	100
25924	HANSE_EXPLORER_09	BLT	FLI	2009-03-31	8	A	BJZ	QUAN	PA.BICO	1	10	100
21180	HANSE_EXPLORER_09	BLT	FLI	2009-03-31	8	B	BJZ	QUAN	PA.BICO	2	5	100
26015	HANSE_EXPLORER_09	BLT	FLI	2009-03-31	8	C	BJZ	QUAN	PA.BICO	3	10	100
15163	HANSE_EXPLORER_09	BLT	FLI	2009-03-30	10	B	BJZ	QUAN	PA.BICO	2	10	100
21465	HANSE_EXPLORER_09	BLT	FLI	2009-03-30	9	A	JEC	QUAN	PA.BICO	1	5	100
24680	HANSE_EXPLORER_09	BLT	FLI	2009-03-29	1	B	SAS	QUAN	PA.BICO	1	5	100
22416	HANSE_EXPLORER_09	BLT	FLI	2009-03-30	3	C	SAS	QUAN	PA.BICO	1	5	100
21303	HANSE_EXPLORER_09	BLT	FLI	2009-03-31	7	B	SAS	QUAN	PA.BICO	1	5	100
21306	HANSE_EXPLORER_09	BLT	FLI	2009-03-31	7	C	SAS	QUAN	PA.BICO	1	5	100
21989	HANSE_EXPLORER_09	BLT	FLI	2009-03-30	17	A	SAS	QUAN	PA.BICO	1	5	100
19217	HANSE_EXPLORER_09	BLT	MAL	2009-04-10	3	A	AMF	QUAN	PA.BICO	1	20	100
12957	HANSE_EXPLORER_09	BLT	MAL	2009-04-10	3	B	AMF	QUAN	PA.BICO	2	10	100
12928	HANSE_EXPLORER_09	BLT	MAL	2009-04-10	3	C	AMF	QUAN	PA.BICO	1	10	100
13176	HANSE_EXPLORER_09	BLT	MAL	2009-04-10	5	B	AMF	QUAN	PA.BICO	2	10	100
13254	HANSE_EXPLORER_09	BLT	MAL	2009-04-10	5	C	AMF	QUAN	PA.BICO	1	10	100
15868	HANSE_EXPLORER_09	BLT	MAL	2009-04-14	9	A	AMF	QUAN	PA.BICO	2	15	100
25063	HANSE_EXPLORER_09	BLT	MAL	2009-04-14	9	A	AMF	QUAN	PA.BICO	2	10	100
15705	HANSE_EXPLORER_09	BLT	MAL	2009-04-14	11	A	AMF	QUAN	PA.BICO	2	10	100
15547	HANSE_EXPLORER_09	BLT	MAL	2009-04-14	11	C	AMF	QUAN	PA.BICO	2	10	100
14269	HANSE_EXPLORER_09	BLT	MAL	2009-04-12	16	A	AMF	QUAN	PA.BICO	3	10	100
14097	HANSE_EXPLORER_09	BLT	MAL	2009-04-12	16	B	AMF	QUAN	PA.BICO	1	10	100
13553	HANSE_EXPLORER_09	BLT	MAL	2009-04-13	17	B	AMF	QUAN	PA.BICO	1	10	100
13566	HANSE_EXPLORER_09	BLT	MAL	2009-04-13	17	C	AMF	QUAN	PA.BICO	2	10	100
13930	HANSE_EXPLORER_09	BLT	MAL	2009-04-11	18	A	AMF	QUAN	PA.BICO	1	10	100
13954	HANSE_EXPLORER_09	BLT	MAL	2009-04-11	18	B	AMF	QUAN	PA.BICO	1	10	100
13959	HANSE_EXPLORER_09	BLT	MAL	2009-04-11	18	B	AMF	QUAN	PA.BICO	2	10	100
12847	HANSE_EXPLORER_09	BLT	MAL	2009-04-11	26	B	AMF	QUAN	PA.BICO	4	10	100
13300	HANSE_EXPLORER_09	BLT	MAL	2009-04-12	27	A	AMF	QUAN	PA.BICO	1	10	100
15321	HANSE_EXPLORER_09	BLT	MAL	2009-04-12	27	A	AMF	QUAN	PA.BICO	3	10	100
15249	HANSE_EXPLORER_09	BLT	MAL	2009-04-12	27	C	AMF	QUAN	PA.BICO	2	10	100
10110	HANSE_EXPLORER_09	BLT	MAL	2009-04-14	1	A	BJZ	QUAN	PA.BICO	1	15	100
15396	HANSE_EXPLORER_09	BLT	MAL	2009-04-14	1	A	BJZ	QUAN	PA.BICO	1	10	100
15059	HANSE_EXPLORER_09	BLT	MAL	2009-04-14	1	C	BJZ	QUAN	PA.BICO	1	10	100
9167	HANSE_EXPLORER_09	BLT	MAL	2009-04-13	2	A	BJZ	QUAN	PA.BICO	1	15	100
9653	HANSE_EXPLORER_09	BLT	MAL	2009-04-13	2	C	BJZ	QUAN	PA.BICO	3	15	100
12152	HANSE_EXPLORER_09	BLT	MAL	2009-04-13	2	C	BJZ	QUAN	PA.BICO	1	10	100
13459	HANSE_EXPLORER_09	BLT	MAL	2009-04-10	3	A	BJZ	QUAN	PA.BICO	1	10	100
11006	HANSE_EXPLORER_09	BLT	MAL	2009-04-10	3	B	BJZ	QUAN	PA.BICO	3	15	100
12999	HANSE_EXPLORER_09	BLT	MAL	2009-04-10	3	B	BJZ	QUAN	PA.BICO	1	10	100
11008	HANSE_EXPLORER_09	BLT	MAL	2009-04-10	3	C	BJZ	QUAN	PA.BICO	4	15	100
13265	HANSE_EXPLORER_09	BLT	MAL	2009-04-10	3	C	BJZ	QUAN	PA.BICO	3	10	100
12988	HANSE_EXPLORER_09	BLT	MAL	2009-04-10	5	B	BJZ	QUAN	PA.BICO	2	10	100
26108	HANSE_EXPLORER_09	BLT	MAL	2009-04-10	7	A	BJZ	QUAN	PA.BICO	1	10	100
10155	HANSE_EXPLORER_09	BLT	MAL	2009-04-14	10	B	BJZ	QUAN	PA.BICO	1	15	100
15440	HANSE_EXPLORER_09	BLT	MAL	2009-04-14	10	B	BJZ	QUAN	PA.BICO	2	10	100
14217	HANSE_EXPLORER_09	BLT	MAL	2009-04-12	15	C	BJZ	QUAN	PA.BICO	1	10	100
12261	HANSE_EXPLORER_09	BLT	MAL	2009-04-13	20	B	BJZ	QUAN	PA.BICO	1	10	100
12427	HANSE_EXPLORER_09	BLT	MAL	2009-04-13	20	C	BJZ	QUAN	PA.BICO	1	10	100
11916	HANSE_EXPLORER_09	BLT	MAL	2009-04-11	23	A	BJZ	QUAN	PA.BICO	1	10	100
10084	HANSE_EXPLORER_09	BLT	MAL	2009-04-14	1	A	JEC	QUAN	PA.BICO	1	15	100
10212	HANSE_EXPLORER_09	BLT	MAL	2009-04-14	1	B	JEC	QUAN	PA.BICO	7	15	100
15376	HANSE_EXPLORER_09	BLT	MAL	2009-04-14	1	C	JEC	QUAN	PA.BICO	1	10	100
24292	HANSE_EXPLORER_09	BLT	MAL	2009-04-14	1	C	JEC	QUAN	PA.BICO	1	5	100
18508	HANSE_EXPLORER_09	BLT	MAL	2009-04-10	6	B	JEC	QUAN	PA.BICO	3	15	100
10194	HANSE_EXPLORER_09	BLT	MAL	2009-04-14	10	B	JEC	QUAN	PA.BICO	1	15	100
10058	HANSE_EXPLORER_09	BLT	MAL	2009-04-14	10	C	JEC	QUAN	PA.BICO	1	15	100
8851	HANSE_EXPLORER_09	BLT	MAL	2009-04-13	17	B	JEC	QUAN	PA.BICO	1	15	100
13823	HANSE_EXPLORER_09	BLT	MAL	2009-04-13	17	B	JEC	QUAN	PA.BICO	1	10	100
8874	HANSE_EXPLORER_09	BLT	MAL	2009-04-11	18	B	JEC	QUAN	PA.BICO	1	15	100
8590	HANSE_EXPLORER_09	BLT	MAL	2009-04-11	25	B	JEC	QUAN	PA.BICO	1	15	100
9572	HANSE_EXPLORER_09	BLT	MAL	2009-04-11	25	C	JEC	QUAN	PA.BICO	1	15	100
12383	HANSE_EXPLORER_09	BLT	MAL	2009-04-13	2	A	SAS	QUAN	PA.BICO	1	10	100
15261	HANSE_EXPLORER_09	BLT	MAL	2009-04-10	4	A	SAS	QUAN	PA.BICO	1	10	100
10706	HANSE_EXPLORER_09	BLT	MAL	2009-04-10	4	B	SAS	QUAN	PA.BICO	1	15	100
12861	HANSE_EXPLORER_09	BLT	MAL	2009-04-10	4	B	SAS	QUAN	PA.BICO	1	10	100
11262	HANSE_EXPLORER_09	BLT	MAL	2009-04-10	4	C	SAS	QUAN	PA.BICO	3	15	100
13202	HANSE_EXPLORER_09	BLT	MAL	2009-04-10	4	C	SAS	QUAN	PA.BICO	2	10	100
16911	HANSE_EXPLORER_09	BLT	MAL	2009-04-10	6	B	SAS	QUAN	PA.BICO	1	10	100
18497	HANSE_EXPLORER_09	BLT	MAL	2009-04-10	6	B	SAS	QUAN	PA.BICO	1	15	100
17070	HANSE_EXPLORER_09	BLT	MAL	2009-04-10	6	C	SAS	QUAN	PA.BICO	1	10	100
25625	HANSE_EXPLORER_09	BLT	MAL	2009-04-10	8	A	SAS	QUAN	PA.BICO	1	10	100
16429	HANSE_EXPLORER_09	BLT	MAL	2009-04-10	8	B	SAS	QUAN	PA.BICO	2	15	100
25613	HANSE_EXPLORER_09	BLT	MAL	2009-04-10	8	B	SAS	QUAN	PA.BICO	3	10	100
25182	HANSE_EXPLORER_09	BLT	MAL	2009-04-14	9	A	SAS	QUAN	PA.BICO	2	10	100
25113	HANSE_EXPLORER_09	BLT	MAL	2009-04-14	9	B	SAS	QUAN	PA.BICO	2	10	100
10377	HANSE_EXPLORER_09	BLT	MAL	2009-04-14	11	A	SAS	QUAN	PA.BICO	1	15	100
16767	HANSE_EXPLORER_09	BLT	MAL	2009-04-14	11	A	SAS	QUAN	PA.BICO	6	10	100
14812	HANSE_EXPLORER_09	BLT	MAL	2009-04-14	11	B	SAS	QUAN	PA.BICO	4	10	100
14847	HANSE_EXPLORER_09	BLT	MAL	2009-04-14	11	C	SAS	QUAN	PA.BICO	3	10	100
8972	HANSE_EXPLORER_09	BLT	MAL	2009-04-12	16	A	SAS	QUAN	PA.BICO	1	15	100
14027	HANSE_EXPLORER_09	BLT	MAL	2009-04-12	16	A	SAS	QUAN	PA.BICO	1	10	100
13753	HANSE_EXPLORER_09	BLT	MAL	2009-04-12	16	C	SAS	QUAN	PA.BICO	1	10	100
12588	HANSE_EXPLORER_09	BLT	MAL	2009-04-13	20	A	SAS	QUAN	PA.BICO	1	10	100
12735	HANSE_EXPLORER_09	BLT	MAL	2009-04-13	20	B	SAS	QUAN	PA.BICO	2	10	100
12578	HANSE_EXPLORER_09	BLT	MAL	2009-04-13	20	C	SAS	QUAN	PA.BICO	2	10	100
11324	HANSE_EXPLORER_09	BLT	MAL	2009-04-13	22	A	SAS	QUAN	PA.BICO	2	10	100
11520	HANSE_EXPLORER_09	BLT	MAL	2009-04-11	23	C	SAS	QUAN	PA.BICO	2	10	100
22672	HANSE_EXPLORER_09	BLT	MAL	2009-04-11	23	C	SAS	QUAN	PA.BICO	1	5	100
13474	HANSE_EXPLORER_09	BLT	MAL	2009-04-12	27	A	SAS	QUAN	PA.BICO	4	10	100
10643	HANSE_EXPLORER_09	BLT	MAL	2009-04-12	27	B	SAS	QUAN	PA.BICO	3	15	100
13493	HANSE_EXPLORER_09	BLT	MAL	2009-04-12	27	B	SAS	QUAN	PA.BICO	4	10	100
13362	HANSE_EXPLORER_09	BLT	MAL	2009-04-12	27	C	SAS	QUAN	PA.BICO	4	10	100
24800	HANSE_EXPLORER_09	BLT	MIL	2009-04-16	1	B	AMF	QUAN	PA.BICO	2	10	100
25130	HANSE_EXPLORER_09	BLT	MIL	2009-04-23	2	A	AMF	QUAN	PA.BICO	1	10	100
9302	HANSE_EXPLORER_09	BLT	MIL	2009-04-16	6	C	AMF	QUAN	PA.BICO	1	15	100
16332	HANSE_EXPLORER_09	BLT	MIL	2009-04-17	10	A	AMF	QUAN	PA.BICO	1	15	100
24876	HANSE_EXPLORER_09	BLT	MIL	2009-04-17	10	B	AMF	QUAN	PA.BICO	1	10	100
24836	HANSE_EXPLORER_09	BLT	MIL	2009-04-19	11	A	AMF	QUAN	PA.BICO	2	10	100
25377	HANSE_EXPLORER_09	BLT	MIL	2009-04-19	11	B	AMF	QUAN	PA.BICO	1	10	100
16234	HANSE_EXPLORER_09	BLT	MIL	2009-04-19	11	C	AMF	QUAN	PA.BICO	1	15	100
16166	HANSE_EXPLORER_09	BLT	MIL	2009-04-19	13	A	AMF	QUAN	PA.BICO	1	15	100
25471	HANSE_EXPLORER_09	BLT	MIL	2009-04-19	13	A	AMF	QUAN	PA.BICO	6	10	100
21480	HANSE_EXPLORER_09	BLT	MIL	2009-04-19	13	C	AMF	QUAN	PA.BICO	1	5	100
24823	HANSE_EXPLORER_09	BLT	MIL	2009-04-19	13	C	AMF	QUAN	PA.BICO	1	10	100
24850	HANSE_EXPLORER_09	BLT	MIL	2009-04-19	13	C	AMF	QUAN	PA.BICO	1	10	100
25133	HANSE_EXPLORER_09	BLT	MIL	2009-04-22	20	A	AMF	QUAN	PA.BICO	1	10	100
9333	HANSE_EXPLORER_09	BLT	MIL	2009-04-20	21	C	AMF	QUAN	PA.BICO	1	15	100
25363	HANSE_EXPLORER_09	BLT	MIL	2009-04-20	21	C	AMF	QUAN	PA.BICO	1	10	100
9351	HANSE_EXPLORER_09	BLT	MIL	2009-04-23	23	B	AMF	QUAN	PA.BICO	1	15	100
24789	HANSE_EXPLORER_09	BLT	MIL	2009-04-23	23	B	AMF	QUAN	PA.BICO	1	10	100
9412	HANSE_EXPLORER_09	BLT	MIL	2009-04-23	23	C	AMF	QUAN	PA.BICO	2	15	100
18640	HANSE_EXPLORER_09	BLT	MIL	2009-04-16	6	A	BJZ	QUAN	PA.BICO	1	15	100
18733	HANSE_EXPLORER_09	BLT	MIL	2009-04-17	7	B	BJZ	QUAN	PA.BICO	1	15	100
8765	HANSE_EXPLORER_09	BLT	MIL	2009-04-22	15	A	BJZ	QUAN	PA.BICO	1	15	100
9017	HANSE_EXPLORER_09	BLT	MIL	2009-04-22	15	C	BJZ	QUAN	PA.BICO	2	15	100
14148	HANSE_EXPLORER_09	BLT	MIL	2009-04-22	15	C	BJZ	QUAN	PA.BICO	3	10	100
22954	HANSE_EXPLORER_09	BLT	MIL	2009-04-22	15	C	BJZ	QUAN	PA.BICO	2	5	100
13831	HANSE_EXPLORER_09	BLT	MIL	2009-04-20	18	B	BJZ	QUAN	PA.BICO	1	10	100
13582	HANSE_EXPLORER_09	BLT	MIL	2009-04-22	19	A	BJZ	QUAN	PA.BICO	2	10	100
9779	HANSE_EXPLORER_09	BLT	MIL	2009-04-22	19	C	BJZ	QUAN	PA.BICO	1	15	100
8390	HANSE_EXPLORER_09	BLT	MIL	2009-04-23	23	A	BJZ	QUAN	PA.BICO	2	15	100
11634	HANSE_EXPLORER_09	BLT	MIL	2009-04-23	23	A	BJZ	QUAN	PA.BICO	4	10	100
8486	HANSE_EXPLORER_09	BLT	MIL	2009-04-23	23	B	BJZ	QUAN	PA.BICO	2	15	100
11635	HANSE_EXPLORER_09	BLT	MIL	2009-04-23	23	B	BJZ	QUAN	PA.BICO	1	10	100
8498	HANSE_EXPLORER_09	BLT	MIL	2009-04-23	23	C	BJZ	QUAN	PA.BICO	2	15	100
22657	HANSE_EXPLORER_09	BLT	MIL	2009-04-23	23	C	BJZ	QUAN	PA.BICO	1	5	100
22561	HANSE_EXPLORER_09	BLT	MIL	2009-04-20	24	A	BJZ	QUAN	PA.BICO	1	5	100
10201	HANSE_EXPLORER_09	BLT	MIL	2009-04-16	1	B	JEC	QUAN	PA.BICO	1	15	100
15179	HANSE_EXPLORER_09	BLT	MIL	2009-04-16	1	B	JEC	QUAN	PA.BICO	2	10	100
15623	HANSE_EXPLORER_09	BLT	MIL	2009-04-16	1	C	JEC	QUAN	PA.BICO	2	10	100
13477	HANSE_EXPLORER_09	BLT	MIL	2009-04-16	3	B	JEC	QUAN	PA.BICO	1	10	100
10184	HANSE_EXPLORER_09	BLT	MIL	2009-04-19	11	A	JEC	QUAN	PA.BICO	2	15	100
15720	HANSE_EXPLORER_09	BLT	MIL	2009-04-19	11	C	JEC	QUAN	PA.BICO	3	10	100
14391	HANSE_EXPLORER_09	BLT	MIL	2009-04-19	13	A	JEC	QUAN	PA.BICO	2	10	100
23595	HANSE_EXPLORER_09	BLT	MIL	2009-04-19	13	A	JEC	QUAN	PA.BICO	1	5	100
10250	HANSE_EXPLORER_09	BLT	MIL	2009-04-19	13	B	JEC	QUAN	PA.BICO	1	15	100
10256	HANSE_EXPLORER_09	BLT	MIL	2009-04-19	13	C	JEC	QUAN	PA.BICO	4	15	100
14608	HANSE_EXPLORER_09	BLT	MIL	2009-04-19	13	C	JEC	QUAN	PA.BICO	1	10	100
10348	HANSE_EXPLORER_09	BLT	MIL	2009-04-22	15	A	JEC	QUAN	PA.BICO	2	15	100
14702	HANSE_EXPLORER_09	BLT	MIL	2009-04-22	15	B	JEC	QUAN	PA.BICO	1	10	100
18317	HANSE_EXPLORER_09	BLT	MIL	2009-04-22	15	B	JEC	QUAN	PA.BICO	1	15	100
23513	HANSE_EXPLORER_09	BLT	MIL	2009-04-22	15	B	JEC	QUAN	PA.BICO	1	5	100
14831	HANSE_EXPLORER_09	BLT	MIL	2009-04-22	15	C	JEC	QUAN	PA.BICO	1	10	100
23523	HANSE_EXPLORER_09	BLT	MIL	2009-04-22	15	C	JEC	QUAN	PA.BICO	1	5	100
9047	HANSE_EXPLORER_09	BLT	MIL	2009-04-20	17	C	JEC	QUAN	PA.BICO	1	15	100
22065	HANSE_EXPLORER_09	BLT	MIL	2009-04-20	17	C	JEC	QUAN	PA.BICO	1	5	100
11593	HANSE_EXPLORER_09	BLT	MIL	2009-04-20	22	A	JEC	QUAN	PA.BICO	3	10	100
8575	HANSE_EXPLORER_09	BLT	MIL	2009-04-20	22	B	JEC	QUAN	PA.BICO	2	15	100
8650	HANSE_EXPLORER_09	BLT	MIL	2009-04-20	22	C	JEC	QUAN	PA.BICO	7	15	100
9591	HANSE_EXPLORER_09	BLT	MIL	2009-04-23	23	A	JEC	QUAN	PA.BICO	3	15	100
11960	HANSE_EXPLORER_09	BLT	MIL	2009-04-23	23	A	JEC	QUAN	PA.BICO	2	10	100
16896	HANSE_EXPLORER_09	BLT	MIL	2009-04-16	5	A	SAS	QUAN	PA.BICO	1	10	100
15574	HANSE_EXPLORER_09	BLT	MIL	2009-04-17	10	B	SAS	QUAN	PA.BICO	2	10	100
24009	HANSE_EXPLORER_09	BLT	MIL	2009-04-17	10	B	SAS	QUAN	PA.BICO	1	5	100
15582	HANSE_EXPLORER_09	BLT	MIL	2009-04-17	10	C	SAS	QUAN	PA.BICO	1	10	100
14324	HANSE_EXPLORER_09	BLT	MIL	2009-04-19	12	A	SAS	QUAN	PA.BICO	3	10	100
23522	HANSE_EXPLORER_09	BLT	MIL	2009-04-19	12	A	SAS	QUAN	PA.BICO	2	5	100
14436	HANSE_EXPLORER_09	BLT	MIL	2009-04-19	12	B	SAS	QUAN	PA.BICO	1	10	100
14582	HANSE_EXPLORER_09	BLT	MIL	2009-04-19	12	C	SAS	QUAN	PA.BICO	1	10	100
23249	HANSE_EXPLORER_09	BLT	MIL	2009-04-19	12	C	SAS	QUAN	PA.BICO	1	5	100
14683	HANSE_EXPLORER_09	BLT	MIL	2009-04-19	14	A	SAS	QUAN	PA.BICO	1	10	100
18103	HANSE_EXPLORER_09	BLT	MIL	2009-04-19	14	A	SAS	QUAN	PA.BICO	1	15	100
14715	HANSE_EXPLORER_09	BLT	MIL	2009-04-19	14	B	SAS	QUAN	PA.BICO	6	10	100
18324	HANSE_EXPLORER_09	BLT	MIL	2009-04-19	14	B	SAS	QUAN	PA.BICO	1	15	100
14751	HANSE_EXPLORER_09	BLT	MIL	2009-04-19	14	C	SAS	QUAN	PA.BICO	4	10	100
13798	HANSE_EXPLORER_09	BLT	MIL	2009-04-20	17	B	SAS	QUAN	PA.BICO	3	10	100
10825	HANSE_EXPLORER_09	BLT	MIL	2009-04-20	17	C	SAS	QUAN	PA.BICO	2	15	100
13699	HANSE_EXPLORER_09	BLT	MIL	2009-04-20	17	C	SAS	QUAN	PA.BICO	4	10	100
22037	HANSE_EXPLORER_09	BLT	MIL	2009-04-20	17	C	SAS	QUAN	PA.BICO	1	5	100
8609	HANSE_EXPLORER_09	BLT	MIL	2009-04-20	22	A	SAS	QUAN	PA.BICO	1	15	100
11443	HANSE_EXPLORER_09	BLT	MIL	2009-04-20	22	A	SAS	QUAN	PA.BICO	5	10	100
22645	HANSE_EXPLORER_09	BLT	MIL	2009-04-20	22	A	SAS	QUAN	PA.BICO	1	5	100
11410	HANSE_EXPLORER_09	BLT	MIL	2009-04-20	22	B	SAS	QUAN	PA.BICO	5	10	100
11402	HANSE_EXPLORER_09	BLT	MIL	2009-04-20	22	C	SAS	QUAN	PA.BICO	1	10	100
22778	HANSE_EXPLORER_09	BLT	MIL	2009-04-20	22	C	SAS	QUAN	PA.BICO	1	5	100
14448	HANSE_EXPLORER_09	BLT	STA	2009-04-05	13	A	AMF	QUAN	PA.BICO	3	10	100
18310	HANSE_EXPLORER_09	BLT	STA	2009-04-05	13	A	AMF	QUAN	PA.BICO	4	15	100
14935	HANSE_EXPLORER_09	BLT	STA	2009-04-05	13	B	AMF	QUAN	PA.BICO	5	10	100
26173	HANSE_EXPLORER_09	BLT	STA	2009-04-06	8	B	BJZ	QUAN	PA.BICO	1	10	100
10072	HANSE_EXPLORER_09	BLT	STA	2009-04-08	1	B	JEC	QUAN	PA.BICO	1	15	100
10230	HANSE_EXPLORER_09	BLT	STA	2009-04-05	14	A	JEC	QUAN	PA.BICO	1	15	100
21665	HANSE_EXPLORER_09	BLT	STA	2009-04-06	7	A	SAS	QUAN	PA.BICO	1	5	100
14818	HANSE_EXPLORER_09	BLT	STA	2009-04-05	14	A	SAS	QUAN	PA.BICO	1	10	100
11679	HANSE_EXPLORER_09	BLT	STA	2009-04-07	23	C	SAS	QUAN	PA.BICO	1	10	100
22539	HANSE_EXPLORER_09	BLT	STA	2009-04-07	23	C	SAS	QUAN	PA.BICO	1	5	100
23071	HANSE_EXPLORER_09	BLT	STA	2009-04-08	25	A	SAS	QUAN	PA.BICO	1	5	100
25000	HANSE_EXPLORER_09	BLT	VOS	2009-04-03	9	A	AMF	QUAN	PA.BICO	1	10	100
14573	HANSE_EXPLORER_09	BLT	VOS	2009-04-02	11	C	AMF	QUAN	PA.BICO	1	10	100
12645	HANSE_EXPLORER_09	BLT	VOS	2009-04-01	2	C	BJZ	QUAN	PA.BICO	2	10	100
11052	HANSE_EXPLORER_09	BLT	VOS	2009-04-01	4	B	BJZ	QUAN	PA.BICO	1	15	100
13062	HANSE_EXPLORER_09	BLT	VOS	2009-04-01	4	B	BJZ	QUAN	PA.BICO	1	10	100
20617	HANSE_EXPLORER_09	BLT	VOS	2009-04-03	9	A	BJZ	QUAN	PA.BICO	2	5	100
24912	HANSE_EXPLORER_09	BLT	VOS	2009-04-03	9	C	BJZ	QUAN	PA.BICO	2	10	100
10734	HANSE_EXPLORER_09	BLT	VOS	2009-04-01	3	C	JEC	QUAN	PA.BICO	1	15	100
25088	HANSE_EXPLORER_09	BLT	VOS	2009-04-03	8	A	JEC	QUAN	PA.BICO	2	10	100
21649	HANSE_EXPLORER_09	BLT	VOS	2009-04-03	8	B	JEC	QUAN	PA.BICO	1	5	100
25497	HANSE_EXPLORER_09	BLT	VOS	2009-04-03	8	B	JEC	QUAN	PA.BICO	1	10	100
13496	HANSE_EXPLORER_09	BLT	VOS	2009-04-01	4	B	SAS	QUAN	PA.BICO	2	10	100
21934	HANSE_EXPLORER_09	BLT	VOS	2009-04-01	4	B	SAS	QUAN	PA.BICO	2	5	100
21916	HANSE_EXPLORER_09	BLT	VOS	2009-04-01	4	C	SAS	QUAN	PA.BICO	3	5	100
23694	HANSE_EXPLORER_09	BLT	VOS	2009-04-02	6	C	SAS	QUAN	PA.BICO	3	5	100
21616	HANSE_EXPLORER_09	BLT	VOS	2009-04-03	8	A	SAS	QUAN	PA.BICO	2	5	100
21623	HANSE_EXPLORER_09	BLT	VOS	2009-04-03	8	C	SAS	QUAN	PA.BICO	2	5	100
24372	HANSE_EXPLORER_09	BLT	VOS	2009-04-02	11	B	SAS	QUAN	PA.BICO	1	5	100

## Sheet: SLI_PA.NISU
INDEX	PROJECT	SURVTYP	REEF	DATE	STATION	TRANSECT	DIVER	DATATYP	SPECIES	NUMBER	SIZE	TP_SIZE	TP_NO
4482	HANSE_EXPLORER_09	BLT	VOS	2009-04-01	2	B	BJZ	QUAN	PA.NISU	1	35	200
7203	HANSE_EXPLORER_09	BLT	FLI	2009-03-30	7	A	JEC	QUAN	PA.NISU	1	25	200
8389	HANSE_EXPLORER_09	BLT	MAL	2009-04-13	22	A	BJZ	QUAN	PA.NISU	1	15	100
8432	HANSE_EXPLORER_09	BLT	MAL	2009-04-13	22	C	SAS	QUAN	PA.NISU	1	15	100
8442	HANSE_EXPLORER_09	BLT	MAL	2009-04-13	22	B	BJZ	QUAN	PA.NISU	2	15	100
8469	HANSE_EXPLORER_09	BLT	MIL	2009-04-22	16	B	SAS	QUAN	PA.NISU	1	15	100
8471	HANSE_EXPLORER_09	BLT	MIL	2009-04-23	23	B	BJZ	QUAN	PA.NISU	1	15	100
8489	HANSE_EXPLORER_09	BLT	MAL	2009-04-13	22	C	BJZ	QUAN	PA.NISU	2	15	100
8550	HANSE_EXPLORER_09	BLT	MAL	2009-04-11	25	B	JEC	QUAN	PA.NISU	1	15	100
8559	HANSE_EXPLORER_09	BLT	MAL	2009-04-11	25	A	JEC	QUAN	PA.NISU	2	15	100
8680	HANSE_EXPLORER_09	BLT	MAL	2009-04-11	23	B	BJZ	QUAN	PA.NISU	1	15	100
8697	HANSE_EXPLORER_09	BLT	MIL	2009-04-20	18	A	BJZ	QUAN	PA.NISU	1	15	100
8734	HANSE_EXPLORER_09	BLT	MIL	2009-04-22	15	A	BJZ	QUAN	PA.NISU	1	15	100
8763	HANSE_EXPLORER_09	BLT	MIL	2009-04-22	19	C	JEC	QUAN	PA.NISU	1	15	100
8783	HANSE_EXPLORER_09	BLT	FLI	2009-03-30	17	C	AMF	QUAN	PA.NISU	1	15	100
8796	HANSE_EXPLORER_09	BLT	MIL	2009-04-22	16	C	SAS	QUAN	PA.NISU	1	15	100
8797	HANSE_EXPLORER_09	BLT	FLI	2009-03-30	17	B	AMF	QUAN	PA.NISU	1	15	100
8814	HANSE_EXPLORER_09	BLT	FLI	2009-03-30	17	A	AMF	QUAN	PA.NISU	2	15	100
8821	HANSE_EXPLORER_09	BLT	MIL	2009-04-20	18	C	BJZ	QUAN	PA.NISU	1	15	100
8849	HANSE_EXPLORER_09	BLT	MAL	2009-04-13	17	B	JEC	QUAN	PA.NISU	2	15	100
8856	HANSE_EXPLORER_09	BLT	MIL	2009-04-20	18	B	BJZ	QUAN	PA.NISU	1	15	100
8865	HANSE_EXPLORER_09	BLT	MIL	2009-04-22	19	A	JEC	QUAN	PA.NISU	2	15	100
8886	HANSE_EXPLORER_09	BLT	MIL	2009-04-22	19	B	JEC	QUAN	PA.NISU	1	15	100
8952	HANSE_EXPLORER_09	BLT	MAL	2009-04-12	15	B	JEC	QUAN	PA.NISU	1	15	100
8956	HANSE_EXPLORER_09	BLT	MAL	2009-04-12	16	B	AMF	QUAN	PA.NISU	1	15	100
8982	HANSE_EXPLORER_09	BLT	MAL	2009-04-12	15	B	BJZ	QUAN	PA.NISU	2	15	100
8991	HANSE_EXPLORER_09	BLT	MAL	2009-04-12	16	A	SAS	QUAN	PA.NISU	1	15	100
9020	HANSE_EXPLORER_09	BLT	MAL	2009-04-12	15	A	JEC	QUAN	PA.NISU	1	15	100
9022	HANSE_EXPLORER_09	BLT	MIL	2009-04-22	15	C	BJZ	QUAN	PA.NISU	1	15	100
9034	HANSE_EXPLORER_09	BLT	MIL	2009-04-20	17	C	JEC	QUAN	PA.NISU	4	15	100
9036	HANSE_EXPLORER_09	BLT	MIL	2009-04-20	17	B	JEC	QUAN	PA.NISU	2	15	100
9056	HANSE_EXPLORER_09	BLT	MAL	2009-04-12	16	C	AMF	QUAN	PA.NISU	1	15	100
9068	HANSE_EXPLORER_09	BLT	MIL	2009-04-22	15	B	BJZ	QUAN	PA.NISU	1	15	100
9082	HANSE_EXPLORER_09	BLT	MIL	2009-04-20	17	A	JEC	QUAN	PA.NISU	1	15	100
9110	HANSE_EXPLORER_09	BLT	MAL	2009-04-11	21	B	BJZ	QUAN	PA.NISU	1	15	100
9290	HANSE_EXPLORER_09	BLT	MIL	2009-04-22	20	B	AMF	QUAN	PA.NISU	1	15	100
9294	HANSE_EXPLORER_09	BLT	MIL	2009-04-16	6	B	AMF	QUAN	PA.NISU	2	15	100
9296	HANSE_EXPLORER_09	BLT	MIL	2009-04-23	2	C	AMF	QUAN	PA.NISU	2	15	100
9307	HANSE_EXPLORER_09	BLT	MIL	2009-04-22	20	A	AMF	QUAN	PA.NISU	1	15	100
9316	HANSE_EXPLORER_09	BLT	MIL	2009-04-16	1	C	AMF	QUAN	PA.NISU	1	15	100
9331	HANSE_EXPLORER_09	BLT	MIL	2009-04-20	18	C	AMF	QUAN	PA.NISU	1	15	100
9342	HANSE_EXPLORER_09	BLT	MIL	2009-04-22	16	C	AMF	QUAN	PA.NISU	1	15	100
9352	HANSE_EXPLORER_09	BLT	MIL	2009-04-16	4	A	AMF	QUAN	PA.NISU	1	15	100
9362	HANSE_EXPLORER_09	BLT	MIL	2009-04-16	1	A	AMF	QUAN	PA.NISU	1	15	100
9377	HANSE_EXPLORER_09	BLT	MIL	2009-04-20	18	A	AMF	QUAN	PA.NISU	1	15	100
9418	HANSE_EXPLORER_09	BLT	MIL	2009-04-16	1	C	AMF	QUAN	PA.NISU	1	15	100
9419	HANSE_EXPLORER_09	BLT	MIL	2009-04-23	23	C	AMF	QUAN	PA.NISU	1	15	100
9436	HANSE_EXPLORER_09	BLT	MIL	2009-04-22	16	B	AMF	QUAN	PA.NISU	2	15	100
9451	HANSE_EXPLORER_09	BLT	MIL	2009-04-20	18	B	AMF	QUAN	PA.NISU	2	15	100
9553	HANSE_EXPLORER_09	BLT	MIL	2009-04-22	19	B	BJZ	QUAN	PA.NISU	2	15	100
9561	HANSE_EXPLORER_09	BLT	MAL	2009-04-13	20	B	BJZ	QUAN	PA.NISU	2	15	100
9710	HANSE_EXPLORER_09	BLT	MIL	2009-04-23	2	C	SAS	QUAN	PA.NISU	1	15	100
9781	HANSE_EXPLORER_09	BLT	MIL	2009-04-22	19	C	BJZ	QUAN	PA.NISU	1	15	100
9829	HANSE_EXPLORER_09	BLT	MAL	2009-04-13	19	C	JEC	QUAN	PA.NISU	2	15	100
9877	HANSE_EXPLORER_09	BLT	MIL	2009-04-17	10	B	SAS	QUAN	PA.NISU	1	15	100
9892	HANSE_EXPLORER_09	BLT	VOS	2009-04-01	1	C	BJZ	QUAN	PA.NISU	1	15	100
9978	HANSE_EXPLORER_09	BLT	FLI	2009-03-30	10	A	BJZ	QUAN	PA.NISU	1	15	100
10055	HANSE_EXPLORER_09	BLT	MIL	2009-04-19	11	A	JEC	QUAN	PA.NISU	1	15	100
10062	HANSE_EXPLORER_09	BLT	FLI	2009-03-29	1	B	SAS	QUAN	PA.NISU	2	15	100
10082	HANSE_EXPLORER_09	BLT	FLI	2009-03-30	10	B	JEC	QUAN	PA.NISU	1	15	100
10120	HANSE_EXPLORER_09	BLT	MIL	2009-04-16	1	C	JEC	QUAN	PA.NISU	1	15	100
10128	HANSE_EXPLORER_09	BLT	FLI	2009-03-29	1	C	AMF	QUAN	PA.NISU	2	15	100
10181	HANSE_EXPLORER_09	BLT	MIL	2009-04-19	11	B	JEC	QUAN	PA.NISU	2	15	100
10241	HANSE_EXPLORER_09	BLT	FLI	2009-03-30	14	B	JEC	QUAN	PA.NISU	1	15	100
10261	HANSE_EXPLORER_09	BLT	MIL	2009-04-19	13	A	JEC	QUAN	PA.NISU	1	15	100
10263	HANSE_EXPLORER_09	BLT	MIL	2009-04-19	13	B	JEC	QUAN	PA.NISU	4	15	100
10306	HANSE_EXPLORER_09	BLT	FLI	2009-03-30	14	C	JEC	QUAN	PA.NISU	2	15	100
10387	HANSE_EXPLORER_09	BLT	FLI	2009-03-30	13	A	SAS	QUAN	PA.NISU	1	15	100
10390	HANSE_EXPLORER_09	BLT	FLI	2009-03-30	14	A	JEC	QUAN	PA.NISU	1	15	100
10398	HANSE_EXPLORER_09	BLT	MAL	2009-04-12	13	C	JEC	QUAN	PA.NISU	1	15	100
10404	HANSE_EXPLORER_09	BLT	MAL	2009-04-14	11	C	SAS	QUAN	PA.NISU	1	15	100
10412	HANSE_EXPLORER_09	BLT	FLI	2009-03-30	10	A	JEC	QUAN	PA.NISU	2	15	100
10414	HANSE_EXPLORER_09	BLT	FLI	2009-03-29	1	B	AMF	QUAN	PA.NISU	2	15	100
10448	HANSE_EXPLORER_09	BLT	FLI	2009-03-30	10	C	BJZ	QUAN	PA.NISU	1	15	100
10458	HANSE_EXPLORER_09	BLT	STA	2009-04-07	10	C	JEC	QUAN	PA.NISU	4	15	100
10495	HANSE_EXPLORER_09	BLT	FLI	2009-03-29	1	C	SAS	QUAN	PA.NISU	1	15	100
10579	HANSE_EXPLORER_09	BLT	MIL	2009-04-19	13	C	JEC	QUAN	PA.NISU	2	15	100
10607	HANSE_EXPLORER_09	BLT	MAL	2009-04-12	27	A	AMF	QUAN	PA.NISU	1	15	100
10629	HANSE_EXPLORER_09	BLT	FLI	2009-03-29	5	B	AMF	QUAN	PA.NISU	1	15	100
10638	HANSE_EXPLORER_09	BLT	FLI	2009-03-30	3	A	SAS	QUAN	PA.NISU	1	15	100
10691	HANSE_EXPLORER_09	BLT	FLI	2009-03-29	5	C	AMF	QUAN	PA.NISU	2	15	100
10724	HANSE_EXPLORER_09	BLT	FLI	2009-03-29	3	C	AMF	QUAN	PA.NISU	2	15	100
10746	HANSE_EXPLORER_09	BLT	MIL	2009-04-16	5	B	JEC	QUAN	PA.NISU	1	15	100
10751	HANSE_EXPLORER_09	BLT	FLI	2009-03-29	3	A	AMF	QUAN	PA.NISU	1	15	100
10754	HANSE_EXPLORER_09	BLT	MIL	2009-04-16	5	C	JEC	QUAN	PA.NISU	1	15	100
10829	HANSE_EXPLORER_09	BLT	MAL	2009-04-11	18	B	JEC	QUAN	PA.NISU	1	15	100
10844	HANSE_EXPLORER_09	BLT	MAL	2009-04-11	18	B	AMF	QUAN	PA.NISU	1	15	100
10896	HANSE_EXPLORER_09	BLT	MIL	2009-04-16	3	C	JEC	QUAN	PA.NISU	2	15	100
10924	HANSE_EXPLORER_09	BLT	MIL	2009-04-20	17	A	SAS	QUAN	PA.NISU	1	15	100
10933	HANSE_EXPLORER_09	BLT	MIL	2009-04-22	19	A	BJZ	QUAN	PA.NISU	2	15	100
10938	HANSE_EXPLORER_09	BLT	MAL	2009-04-13	17	C	AMF	QUAN	PA.NISU	1	15	100
10998	HANSE_EXPLORER_09	BLT	VOS	2009-04-01	5	B	AMF	QUAN	PA.NISU	1	15	100
11022	HANSE_EXPLORER_09	BLT	VOS	2009-04-01	4	B	BJZ	QUAN	PA.NISU	4	15	100
11053	HANSE_EXPLORER_09	BLT	MIL	2009-04-16	3	B	JEC	QUAN	PA.NISU	3	15	100
11092	HANSE_EXPLORER_09	BLT	VOS	2009-04-01	10	A	AMF	QUAN	PA.NISU	1	15	100
11100	HANSE_EXPLORER_09	BLT	MIL	2009-04-19	11	C	JEC	QUAN	PA.NISU	1	15	100
11114	HANSE_EXPLORER_09	BLT	VOS	2009-04-02	11	C	AMF	QUAN	PA.NISU	4	15	100
11118	HANSE_EXPLORER_09	BLT	VOS	2009-04-01	4	C	BJZ	QUAN	PA.NISU	4	15	100
11124	HANSE_EXPLORER_09	BLT	MAL	2009-04-11	26	C	JEC	QUAN	PA.NISU	1	15	100
11166	HANSE_EXPLORER_09	BLT	MIL	2009-04-16	3	C	SAS	QUAN	PA.NISU	1	15	100
11209	HANSE_EXPLORER_09	BLT	FLI	2009-03-29	3	B	AMF	QUAN	PA.NISU	1	15	100
11300	HANSE_EXPLORER_09	BLT	VOS	2009-04-01	3	C	AMF	QUAN	PA.NISU	2	15	100
11325	HANSE_EXPLORER_09	BLT	MAL	2009-04-13	22	B	SAS	QUAN	PA.NISU	3	10	100
11477	HANSE_EXPLORER_09	BLT	MAL	2009-04-13	22	A	SAS	QUAN	PA.NISU	1	10	100
11478	HANSE_EXPLORER_09	BLT	MAL	2009-04-13	22	C	SAS	QUAN	PA.NISU	3	10	100
11505	HANSE_EXPLORER_09	BLT	MIL	2009-04-20	24	A	BJZ	QUAN	PA.NISU	5	10	100
11528	HANSE_EXPLORER_09	BLT	MAL	2009-04-11	21	A	SAS	QUAN	PA.NISU	1	10	100
11564	HANSE_EXPLORER_09	BLT	MAL	2009-04-11	23	B	SAS	QUAN	PA.NISU	3	10	100
11671	HANSE_EXPLORER_09	BLT	MAL	2009-04-11	21	B	SAS	QUAN	PA.NISU	1	10	100
11759	HANSE_EXPLORER_09	BLT	MIL	2009-04-20	24	B	SAS	QUAN	PA.NISU	1	10	100
11762	HANSE_EXPLORER_09	BLT	STA	2009-04-08	24	C	AMF	QUAN	PA.NISU	1	10	100
11765	HANSE_EXPLORER_09	BLT	MIL	2009-04-20	24	A	SAS	QUAN	PA.NISU	2	10	100
11820	HANSE_EXPLORER_09	BLT	MIL	2009-04-22	16	A	SAS	QUAN	PA.NISU	2	10	100
11835	HANSE_EXPLORER_09	BLT	MAL	2009-04-11	26	A	AMF	QUAN	PA.NISU	1	10	100
11898	HANSE_EXPLORER_09	BLT	MAL	2009-04-13	22	B	BJZ	QUAN	PA.NISU	4	10	100
11923	HANSE_EXPLORER_09	BLT	MAL	2009-04-13	22	A	BJZ	QUAN	PA.NISU	1	10	100
12016	HANSE_EXPLORER_09	BLT	STA	2009-04-08	24	B	AMF	QUAN	PA.NISU	1	10	100
12049	HANSE_EXPLORER_09	BLT	STA	2009-04-08	24	C	SAS	QUAN	PA.NISU	1	10	100
12072	HANSE_EXPLORER_09	BLT	MAL	2009-04-13	19	C	JEC	QUAN	PA.NISU	1	10	100
12073	HANSE_EXPLORER_09	BLT	VOS	2009-04-01	2	A	BJZ	QUAN	PA.NISU	1	10	100
12105	HANSE_EXPLORER_09	BLT	VOS	2009-04-01	2	B	BJZ	QUAN	PA.NISU	2	10	100
12156	HANSE_EXPLORER_09	BLT	VOS	2009-04-01	2	C	SAS	QUAN	PA.NISU	1	10	100
12168	HANSE_EXPLORER_09	BLT	MIL	2009-04-22	19	C	BJZ	QUAN	PA.NISU	1	10	100
12188	HANSE_EXPLORER_09	BLT	MIL	2009-04-23	2	B	SAS	QUAN	PA.NISU	3	10	100
12199	HANSE_EXPLORER_09	BLT	MIL	2009-04-22	19	B	BJZ	QUAN	PA.NISU	2	10	100
12200	HANSE_EXPLORER_09	BLT	VOS	2009-04-01	2	B	SAS	QUAN	PA.NISU	1	10	100
12263	HANSE_EXPLORER_09	BLT	STA	2009-04-05	2	B	JEC	QUAN	PA.NISU	3	10	100
12277	HANSE_EXPLORER_09	BLT	MAL	2009-04-13	20	A	BJZ	QUAN	PA.NISU	1	10	100
12378	HANSE_EXPLORER_09	BLT	MAL	2009-04-13	20	B	BJZ	QUAN	PA.NISU	1	10	100
12443	HANSE_EXPLORER_09	BLT	MIL	2009-04-22	20	A	SAS	QUAN	PA.NISU	2	10	100
12466	HANSE_EXPLORER_09	BLT	MAL	2009-04-11	21	C	BJZ	QUAN	PA.NISU	1	10	100
12474	HANSE_EXPLORER_09	BLT	MIL	2009-04-22	20	C	SAS	QUAN	PA.NISU	2	10	100
12590	HANSE_EXPLORER_09	BLT	MAL	2009-04-13	20	A	SAS	QUAN	PA.NISU	3	10	100
12627	HANSE_EXPLORER_09	BLT	VOS	2009-04-01	2	C	BJZ	QUAN	PA.NISU	8	10	100
12683	HANSE_EXPLORER_09	BLT	MIL	2009-04-23	2	C	SAS	QUAN	PA.NISU	2	10	100
12689	HANSE_EXPLORER_09	BLT	MIL	2009-04-23	2	A	SAS	QUAN	PA.NISU	2	10	100
12718	HANSE_EXPLORER_09	BLT	MAL	2009-04-11	21	B	BJZ	QUAN	PA.NISU	3	10	100
12721	HANSE_EXPLORER_09	BLT	MAL	2009-04-11	21	A	BJZ	QUAN	PA.NISU	1	10	100
12754	HANSE_EXPLORER_09	BLT	MAL	2009-04-13	20	B	SAS	QUAN	PA.NISU	1	10	100
12756	HANSE_EXPLORER_09	BLT	MAL	2009-04-13	20	C	SAS	QUAN	PA.NISU	1	10	100
12811	HANSE_EXPLORER_09	BLT	FLI	2009-03-30	3	B	SAS	QUAN	PA.NISU	2	10	100
12830	HANSE_EXPLORER_09	BLT	FLI	2009-03-30	3	A	SAS	QUAN	PA.NISU	2	10	100
12882	HANSE_EXPLORER_09	BLT	MAL	2009-04-10	5	A	AMF	QUAN	PA.NISU	1	10	100
12917	HANSE_EXPLORER_09	BLT	FLI	2009-03-29	3	A	AMF	QUAN	PA.NISU	1	10	100
12954	HANSE_EXPLORER_09	BLT	VOS	2009-04-01	5	C	AMF	QUAN	PA.NISU	2	10	100
12956	HANSE_EXPLORER_09	BLT	FLI	2009-03-30	3	C	SAS	QUAN	PA.NISU	1	10	100
13004	HANSE_EXPLORER_09	BLT	FLI	2009-03-29	3	C	AMF	QUAN	PA.NISU	2	10	100
13069	HANSE_EXPLORER_09	BLT	VOS	2009-04-01	5	B	AMF	QUAN	PA.NISU	6	10	100
13079	HANSE_EXPLORER_09	BLT	VOS	2009-04-01	4	C	BJZ	QUAN	PA.NISU	11	10	100
13103	HANSE_EXPLORER_09	BLT	VOS	2009-04-01	3	A	AMF	QUAN	PA.NISU	2	10	100
13126	HANSE_EXPLORER_09	BLT	FLI	2009-03-29	3	B	AMF	QUAN	PA.NISU	3	10	100
13148	HANSE_EXPLORER_09	BLT	MAL	2009-04-10	5	B	AMF	QUAN	PA.NISU	1	10	100
13175	HANSE_EXPLORER_09	BLT	VOS	2009-04-01	3	C	AMF	QUAN	PA.NISU	1	10	100
13212	HANSE_EXPLORER_09	BLT	MIL	2009-04-16	3	C	JEC	QUAN	PA.NISU	1	10	100
13280	HANSE_EXPLORER_09	BLT	FLI	2009-03-29	5	A	AMF	QUAN	PA.NISU	2	10	100
13322	HANSE_EXPLORER_09	BLT	VOS	2009-04-01	4	A	SAS	QUAN	PA.NISU	1	10	100
13349	HANSE_EXPLORER_09	BLT	MIL	2009-04-16	3	A	JEC	QUAN	PA.NISU	5	10	100
13350	HANSE_EXPLORER_09	BLT	MIL	2009-04-16	5	C	JEC	QUAN	PA.NISU	1	10	100
13385	HANSE_EXPLORER_09	BLT	FLI	2009-03-29	4	C	BJZ	QUAN	PA.NISU	8	10	100
13423	HANSE_EXPLORER_09	BLT	VOS	2009-04-01	5	A	AMF	QUAN	PA.NISU	4	10	100
13439	HANSE_EXPLORER_09	BLT	VOS	2009-04-01	4	A	BJZ	QUAN	PA.NISU	3	10	100
13449	HANSE_EXPLORER_09	BLT	MIL	2009-04-16	4	A	BJZ	QUAN	PA.NISU	1	10	100
13465	HANSE_EXPLORER_09	BLT	VOS	2009-04-01	4	C	SAS	QUAN	PA.NISU	4	10	100
13482	HANSE_EXPLORER_09	BLT	MIL	2009-04-16	3	C	SAS	QUAN	PA.NISU	2	10	100
13491	HANSE_EXPLORER_09	BLT	VOS	2009-04-01	4	B	SAS	QUAN	PA.NISU	4	10	100
13495	HANSE_EXPLORER_09	BLT	MIL	2009-04-16	3	B	JEC	QUAN	PA.NISU	2	10	100
13515	HANSE_EXPLORER_09	BLT	FLI	2009-03-29	4	B	BJZ	QUAN	PA.NISU	9	10	100
13530	HANSE_EXPLORER_09	BLT	VOS	2009-04-01	4	B	BJZ	QUAN	PA.NISU	6	10	100
13531	HANSE_EXPLORER_09	BLT	MIL	2009-04-16	5	B	JEC	QUAN	PA.NISU	1	10	100
13537	HANSE_EXPLORER_09	BLT	FLI	2009-03-29	4	A	BJZ	QUAN	PA.NISU	6	10	100
13542	HANSE_EXPLORER_09	BLT	FLI	2009-03-29	4	B	BJZ	QUAN	PA.NISU	2	10	100
13579	HANSE_EXPLORER_09	BLT	MIL	2009-04-20	17	A	SAS	QUAN	PA.NISU	1	10	100
13598	HANSE_EXPLORER_09	BLT	FLI	2009-03-30	17	B	SAS	QUAN	PA.NISU	1	10	100
13620	HANSE_EXPLORER_09	BLT	FLI	2009-03-30	17	B	AMF	QUAN	PA.NISU	3	10	100
13632	HANSE_EXPLORER_09	BLT	FLI	2009-03-30	17	A	SAS	QUAN	PA.NISU	1	10	100
13638	HANSE_EXPLORER_09	BLT	MIL	2009-04-22	19	A	BJZ	QUAN	PA.NISU	2	10	100
13647	HANSE_EXPLORER_09	BLT	MIL	2009-04-20	17	A	JEC	QUAN	PA.NISU	1	10	100
13722	HANSE_EXPLORER_09	BLT	MIL	2009-04-20	17	C	JEC	QUAN	PA.NISU	3	10	100
13739	HANSE_EXPLORER_09	BLT	MAL	2009-04-12	16	C	SAS	QUAN	PA.NISU	3	10	100
13765	HANSE_EXPLORER_09	BLT	MAL	2009-04-13	19	B	AMF	QUAN	PA.NISU	2	10	100
13778	HANSE_EXPLORER_09	BLT	MIL	2009-04-20	18	B	BJZ	QUAN	PA.NISU	2	10	100
13785	HANSE_EXPLORER_09	BLT	MAL	2009-04-13	17	C	JEC	QUAN	PA.NISU	2	10	100
13790	HANSE_EXPLORER_09	BLT	MIL	2009-04-20	17	B	JEC	QUAN	PA.NISU	1	10	100
13799	HANSE_EXPLORER_09	BLT	MIL	2009-04-20	17	B	SAS	QUAN	PA.NISU	1	10	100
13810	HANSE_EXPLORER_09	BLT	MIL	2009-04-20	18	C	BJZ	QUAN	PA.NISU	4	10	100
13847	HANSE_EXPLORER_09	BLT	MIL	2009-04-22	16	B	SAS	QUAN	PA.NISU	5	10	100
13853	HANSE_EXPLORER_09	BLT	MIL	2009-04-20	18	A	BJZ	QUAN	PA.NISU	1	10	100
13857	HANSE_EXPLORER_09	BLT	FLI	2009-03-30	17	C	AMF	QUAN	PA.NISU	1	10	100
13862	HANSE_EXPLORER_09	BLT	FLI	2009-03-30	17	C	SAS	QUAN	PA.NISU	1	10	100
13874	HANSE_EXPLORER_09	BLT	MAL	2009-04-12	15	B	JEC	QUAN	PA.NISU	1	10	100
13877	HANSE_EXPLORER_09	BLT	MAL	2009-04-13	17	B	AMF	QUAN	PA.NISU	1	10	100
13927	HANSE_EXPLORER_09	BLT	MAL	2009-04-11	18	A	AMF	QUAN	PA.NISU	1	10	100
13937	HANSE_EXPLORER_09	BLT	MAL	2009-04-12	16	B	SAS	QUAN	PA.NISU	1	10	100
13953	HANSE_EXPLORER_09	BLT	STA	2009-04-05	15	B	BJZ	QUAN	PA.NISU	1	10	100
13969	HANSE_EXPLORER_09	BLT	MAL	2009-04-12	16	C	AMF	QUAN	PA.NISU	1	10	100
13988	HANSE_EXPLORER_09	BLT	MAL	2009-04-12	15	B	BJZ	QUAN	PA.NISU	1	10	100
13989	HANSE_EXPLORER_09	BLT	FLI	2009-03-30	17	A	AMF	QUAN	PA.NISU	4	10	100
14039	HANSE_EXPLORER_09	BLT	STA	2009-04-05	15	A	AMF	QUAN	PA.NISU	2	10	100
14057	HANSE_EXPLORER_09	BLT	MAL	2009-04-11	18	B	AMF	QUAN	PA.NISU	1	10	100
14189	HANSE_EXPLORER_09	BLT	MIL	2009-04-22	19	C	JEC	QUAN	PA.NISU	2	10	100
14199	HANSE_EXPLORER_09	BLT	MIL	2009-04-22	15	A	BJZ	QUAN	PA.NISU	2	10	100
14224	HANSE_EXPLORER_09	BLT	MIL	2009-04-22	15	C	BJZ	QUAN	PA.NISU	2	10	100
14294	HANSE_EXPLORER_09	BLT	MIL	2009-04-22	15	B	BJZ	QUAN	PA.NISU	1	10	100
14313	HANSE_EXPLORER_09	BLT	FLI	2009-03-30	12	A	JEC	QUAN	PA.NISU	1	10	100
14329	HANSE_EXPLORER_09	BLT	MIL	2009-04-19	13	B	JEC	QUAN	PA.NISU	2	10	100
14365	HANSE_EXPLORER_09	BLT	MAL	2009-04-12	13	C	JEC	QUAN	PA.NISU	2	10	100
14426	HANSE_EXPLORER_09	BLT	MAL	2009-04-12	13	A	BJZ	QUAN	PA.NISU	1	10	100
14443	HANSE_EXPLORER_09	BLT	MIL	2009-04-19	12	B	SAS	QUAN	PA.NISU	1	10	100
14453	HANSE_EXPLORER_09	BLT	FLI	2009-03-30	12	B	JEC	QUAN	PA.NISU	1	10	100
14463	HANSE_EXPLORER_09	BLT	FLI	2009-03-30	12	B	BJZ	QUAN	PA.NISU	3	10	100
14469	HANSE_EXPLORER_09	BLT	MIL	2009-04-19	12	A	SAS	QUAN	PA.NISU	2	10	100
14485	HANSE_EXPLORER_09	BLT	FLI	2009-03-30	14	C	BJZ	QUAN	PA.NISU	2	10	100
14522	HANSE_EXPLORER_09	BLT	FLI	2009-03-30	14	B	BJZ	QUAN	PA.NISU	3	10	100
14548	HANSE_EXPLORER_09	BLT	MAL	2009-04-14	11	C	AMF	QUAN	PA.NISU	1	10	100
14570	HANSE_EXPLORER_09	BLT	FLI	2009-03-30	13	C	SAS	QUAN	PA.NISU	1	10	100
14588	HANSE_EXPLORER_09	BLT	MIL	2009-04-19	13	C	JEC	QUAN	PA.NISU	1	10	100
14598	HANSE_EXPLORER_09	BLT	FLI	2009-03-30	14	A	BJZ	QUAN	PA.NISU	4	10	100
14604	HANSE_EXPLORER_09	BLT	MIL	2009-04-19	12	C	SAS	QUAN	PA.NISU	2	10	100
14623	HANSE_EXPLORER_09	BLT	FLI	2009-03-30	13	A	SAS	QUAN	PA.NISU	2	10	100
14645	HANSE_EXPLORER_09	BLT	FLI	2009-03-30	13	B	SAS	QUAN	PA.NISU	1	10	100
14704	HANSE_EXPLORER_09	BLT	VOS	2009-04-02	11	A	AMF	QUAN	PA.NISU	1	10	100
14726	HANSE_EXPLORER_09	BLT	MIL	2009-04-22	15	B	JEC	QUAN	PA.NISU	2	10	100
14754	HANSE_EXPLORER_09	BLT	MIL	2009-04-19	14	C	SAS	QUAN	PA.NISU	2	10	100
14766	HANSE_EXPLORER_09	BLT	STA	2009-04-05	14	A	JEC	QUAN	PA.NISU	1	10	100
14879	HANSE_EXPLORER_09	BLT	FLI	2009-03-30	14	A	JEC	QUAN	PA.NISU	2	10	100
14883	HANSE_EXPLORER_09	BLT	VOS	2009-04-02	11	C	SAS	QUAN	PA.NISU	1	10	100
14885	HANSE_EXPLORER_09	BLT	MIL	2009-04-22	15	A	JEC	QUAN	PA.NISU	2	10	100
14908	HANSE_EXPLORER_09	BLT	FLI	2009-03-30	12	A	BJZ	QUAN	PA.NISU	3	10	100
14920	HANSE_EXPLORER_09	BLT	FLI	2009-03-30	12	C	BJZ	QUAN	PA.NISU	4	10	100
14927	HANSE_EXPLORER_09	BLT	FLI	2009-03-30	13	B	AMF	QUAN	PA.NISU	1	10	100
14929	HANSE_EXPLORER_09	BLT	STA	2009-04-05	13	C	AMF	QUAN	PA.NISU	2	10	100
14980	HANSE_EXPLORER_09	BLT	STA	2009-04-05	14	C	JEC	QUAN	PA.NISU	1	10	100
14995	HANSE_EXPLORER_09	BLT	FLI	2009-03-30	14	C	JEC	QUAN	PA.NISU	1	10	100
15004	HANSE_EXPLORER_09	BLT	FLI	2009-03-30	14	B	JEC	QUAN	PA.NISU	1	10	100
15008	HANSE_EXPLORER_09	BLT	MIL	2009-04-19	14	B	SAS	QUAN	PA.NISU	3	10	100
15103	HANSE_EXPLORER_09	BLT	STA	2009-04-08	1	C	BJZ	QUAN	PA.NISU	1	10	100
15107	HANSE_EXPLORER_09	BLT	VOS	2009-04-01	10	B	AMF	QUAN	PA.NISU	5	10	100
15143	HANSE_EXPLORER_09	BLT	FLI	2009-03-30	10	C	BJZ	QUAN	PA.NISU	4	10	100
15155	HANSE_EXPLORER_09	BLT	FLI	2009-03-29	1	C	SAS	QUAN	PA.NISU	5	10	100
15200	HANSE_EXPLORER_09	BLT	FLI	2009-03-30	10	A	BJZ	QUAN	PA.NISU	1	10	100
15234	HANSE_EXPLORER_09	BLT	MAL	2009-04-12	27	B	AMF	QUAN	PA.NISU	1	10	100
15271	HANSE_EXPLORER_09	BLT	FLI	2009-03-29	5	C	AMF	QUAN	PA.NISU	1	10	100
15298	HANSE_EXPLORER_09	BLT	FLI	2009-03-29	5	B	AMF	QUAN	PA.NISU	1	10	100
15334	HANSE_EXPLORER_09	BLT	FLI	2009-03-29	1	A	SAS	QUAN	PA.NISU	1	10	100
15403	HANSE_EXPLORER_09	BLT	FLI	2009-03-29	1	B	SAS	QUAN	PA.NISU	2	10	100
15404	HANSE_EXPLORER_09	BLT	VOS	2009-04-01	1	B	BJZ	QUAN	PA.NISU	6	10	100
15422	HANSE_EXPLORER_09	BLT	MIL	2009-04-19	11	A	JEC	QUAN	PA.NISU	1	10	100
15442	HANSE_EXPLORER_09	BLT	STA	2009-04-07	10	C	JEC	QUAN	PA.NISU	1	10	100
15474	HANSE_EXPLORER_09	BLT	FLI	2009-03-30	10	C	JEC	QUAN	PA.NISU	1	10	100
15491	HANSE_EXPLORER_09	BLT	FLI	2009-03-29	1	B	AMF	QUAN	PA.NISU	4	10	100
15514	HANSE_EXPLORER_09	BLT	VOS	2009-04-01	1	C	BJZ	QUAN	PA.NISU	6	10	100
15525	HANSE_EXPLORER_09	BLT	MIL	2009-04-17	10	C	SAS	QUAN	PA.NISU	1	10	100
15566	HANSE_EXPLORER_09	BLT	MIL	2009-04-17	10	B	SAS	QUAN	PA.NISU	1	10	100
15586	HANSE_EXPLORER_09	BLT	VOS	2009-04-02	11	B	AMF	QUAN	PA.NISU	2	10	100
15590	HANSE_EXPLORER_09	BLT	FLI	2009-03-29	1	C	AMF	QUAN	PA.NISU	5	10	100
15668	HANSE_EXPLORER_09	BLT	FLI	2009-03-30	10	B	BJZ	QUAN	PA.NISU	4	10	100
15680	HANSE_EXPLORER_09	BLT	VOS	2009-04-01	10	C	AMF	QUAN	PA.NISU	2	10	100
15721	HANSE_EXPLORER_09	BLT	MIL	2009-04-19	11	C	JEC	QUAN	PA.NISU	2	10	100
15723	HANSE_EXPLORER_09	BLT	FLI	2009-03-30	10	A	JEC	QUAN	PA.NISU	1	10	100
15735	HANSE_EXPLORER_09	BLT	MIL	2009-04-17	10	A	SAS	QUAN	PA.NISU	4	10	100
15781	HANSE_EXPLORER_09	BLT	MIL	2009-04-19	11	B	JEC	QUAN	PA.NISU	2	10	100
15786	HANSE_EXPLORER_09	BLT	VOS	2009-04-01	1	A	BJZ	QUAN	PA.NISU	5	10	100
15805	HANSE_EXPLORER_09	BLT	FLI	2009-03-31	8	B	BJZ	QUAN	PA.NISU	7	15	100
15919	HANSE_EXPLORER_09	BLT	FLI	2009-03-30	7	B	JEC	QUAN	PA.NISU	1	15	100
15941	HANSE_EXPLORER_09	BLT	VOS	2009-04-03	9	A	AMF	QUAN	PA.NISU	1	15	100
15985	HANSE_EXPLORER_09	BLT	MIL	2009-04-17	9	A	BJZ	QUAN	PA.NISU	1	15	100
16004	HANSE_EXPLORER_09	BLT	FLI	2009-03-31	8	A	AMF	QUAN	PA.NISU	1	15	100
16005	HANSE_EXPLORER_09	BLT	MIL	2009-04-17	9	C	BJZ	QUAN	PA.NISU	2	15	100
16010	HANSE_EXPLORER_09	BLT	FLI	2009-03-31	8	A	BJZ	QUAN	PA.NISU	3	15	100
16029	HANSE_EXPLORER_09	BLT	MIL	2009-04-17	9	A	JEC	QUAN	PA.NISU	3	15	100
16032	HANSE_EXPLORER_09	BLT	MIL	2009-04-17	9	C	JEC	QUAN	PA.NISU	1	15	100
16080	HANSE_EXPLORER_09	BLT	MAL	2009-04-10	7	A	AMF	QUAN	PA.NISU	1	15	100
16168	HANSE_EXPLORER_09	BLT	MIL	2009-04-19	13	A	AMF	QUAN	PA.NISU	1	15	100
16208	HANSE_EXPLORER_09	BLT	MIL	2009-04-19	11	C	AMF	QUAN	PA.NISU	2	15	100
16251	HANSE_EXPLORER_09	BLT	VOS	2009-04-03	9	C	BJZ	QUAN	PA.NISU	1	15	100
16261	HANSE_EXPLORER_09	BLT	MIL	2009-04-19	13	B	AMF	QUAN	PA.NISU	1	15	100
16317	HANSE_EXPLORER_09	BLT	MIL	2009-04-17	8	C	AMF	QUAN	PA.NISU	1	15	100
16331	HANSE_EXPLORER_09	BLT	FLI	2009-03-30	9	B	JEC	QUAN	PA.NISU	3	15	100
16333	HANSE_EXPLORER_09	BLT	MIL	2009-04-19	13	C	AMF	QUAN	PA.NISU	2	15	100
16432	HANSE_EXPLORER_09	BLT	VOS	2009-04-03	8	C	JEC	QUAN	PA.NISU	4	15	100
16508	HANSE_EXPLORER_09	BLT	VOS	2009-04-03	8	A	JEC	QUAN	PA.NISU	5	15	100
16538	HANSE_EXPLORER_09	BLT	FLI	2009-03-30	5	B	SAS	QUAN	PA.NISU	5	10	100
16563	HANSE_EXPLORER_09	BLT	FLI	2009-03-31	6	C	AMF	QUAN	PA.NISU	2	10	100
16566	HANSE_EXPLORER_09	BLT	MIL	2009-04-16	6	B	BJZ	QUAN	PA.NISU	3	10	100
16579	HANSE_EXPLORER_09	BLT	FLI	2009-03-30	5	C	SAS	QUAN	PA.NISU	3	10	100
16608	HANSE_EXPLORER_09	BLT	MIL	2009-04-16	5	B	SAS	QUAN	PA.NISU	2	10	100
16613	HANSE_EXPLORER_09	BLT	MAL	2009-04-10	5	A	BJZ	QUAN	PA.NISU	1	10	100
16637	HANSE_EXPLORER_09	BLT	MIL	2009-04-16	6	A	BJZ	QUAN	PA.NISU	1	10	100
16646	HANSE_EXPLORER_09	BLT	MIL	2009-04-18	26	C	JEC	QUAN	PA.NISU	1	10	100
16671	HANSE_EXPLORER_09	BLT	MIL	2009-04-16	6	C	BJZ	QUAN	PA.NISU	1	10	100
16679	HANSE_EXPLORER_09	BLT	FLI	2009-03-31	6	A	AMF	QUAN	PA.NISU	3	10	100
16770	HANSE_EXPLORER_09	BLT	STA	2009-04-05	14	C	SAS	QUAN	PA.NISU	3	10	100
16789	HANSE_EXPLORER_09	BLT	MAL	2009-04-12	14	C	AMF	QUAN	PA.NISU	2	10	100
16870	HANSE_EXPLORER_09	BLT	MIL	2009-04-16	5	C	SAS	QUAN	PA.NISU	1	10	100
16878	HANSE_EXPLORER_09	BLT	VOS	2009-04-02	6	C	AMF	QUAN	PA.NISU	1	10	100
16936	HANSE_EXPLORER_09	BLT	MIL	2009-04-17	7	B	BJZ	QUAN	PA.NISU	1	10	100
16942	HANSE_EXPLORER_09	BLT	VOS	2009-04-02	6	A	SAS	QUAN	PA.NISU	3	10	100
16944	HANSE_EXPLORER_09	BLT	MIL	2009-04-18	26	C	SAS	QUAN	PA.NISU	4	10	100
16987	HANSE_EXPLORER_09	BLT	MIL	2009-04-18	26	A	SAS	QUAN	PA.NISU	2	10	100
16989	HANSE_EXPLORER_09	BLT	MIL	2009-04-18	26	B	SAS	QUAN	PA.NISU	1	10	100
17004	HANSE_EXPLORER_09	BLT	FLI	2009-03-31	8	A	AMF	QUAN	PA.NISU	1	15	100
17033	HANSE_EXPLORER_09	BLT	FLI	2009-03-31	8	B	AMF	QUAN	PA.NISU	2	15	100
17034	HANSE_EXPLORER_09	BLT	FLI	2009-03-31	8	C	BJZ	QUAN	PA.NISU	2	15	100
17045	HANSE_EXPLORER_09	BLT	FLI	2009-03-31	8	C	AMF	QUAN	PA.NISU	2	15	100
17095	HANSE_EXPLORER_09	BLT	FLI	2009-03-31	6	C	BJZ	QUAN	PA.NISU	3	10	100
17117	HANSE_EXPLORER_09	BLT	FLI	2009-03-31	6	B	BJZ	QUAN	PA.NISU	5	10	100
17151	HANSE_EXPLORER_09	BLT	MIL	2009-04-16	5	A	SAS	QUAN	PA.NISU	1	10	100
17160	HANSE_EXPLORER_09	BLT	FLI	2009-03-31	6	A	BJZ	QUAN	PA.NISU	3	10	100
17203	HANSE_EXPLORER_09	BLT	MAL	2009-04-10	6	C	SAS	QUAN	PA.NISU	1	10	100
17207	HANSE_EXPLORER_09	BLT	FLI	2009-03-31	6	B	AMF	QUAN	PA.NISU	5	10	100
18050	HANSE_EXPLORER_09	BLT	MIL	2009-04-18	26	B	JEC	QUAN	PA.NISU	2	15	100
18053	HANSE_EXPLORER_09	BLT	MIL	2009-04-18	26	C	SAS	QUAN	PA.NISU	1	15	100
18061	HANSE_EXPLORER_09	BLT	MIL	2009-04-18	26	C	JEC	QUAN	PA.NISU	1	15	100
18063	HANSE_EXPLORER_09	BLT	MIL	2009-04-22	15	A	JEC	QUAN	PA.NISU	1	15	100
18106	HANSE_EXPLORER_09	BLT	MIL	2009-04-19	14	B	SAS	QUAN	PA.NISU	2	15	100
18115	HANSE_EXPLORER_09	BLT	FLI	2009-03-30	12	B	JEC	QUAN	PA.NISU	2	15	100
18135	HANSE_EXPLORER_09	BLT	FLI	2009-03-31	6	B	BJZ	QUAN	PA.NISU	1	15	100
18155	HANSE_EXPLORER_09	BLT	MIL	2009-04-16	6	C	BJZ	QUAN	PA.NISU	1	15	100
18173	HANSE_EXPLORER_09	BLT	FLI	2009-03-31	6	B	AMF	QUAN	PA.NISU	1	15	100
18210	HANSE_EXPLORER_09	BLT	FLI	2009-03-31	6	A	AMF	QUAN	PA.NISU	1	15	100
18213	HANSE_EXPLORER_09	BLT	FLI	2009-03-31	6	C	AMF	QUAN	PA.NISU	2	15	100
18221	HANSE_EXPLORER_09	BLT	FLI	2009-03-30	12	C	JEC	QUAN	PA.NISU	1	15	100
18273	HANSE_EXPLORER_09	BLT	STA	2009-04-05	14	C	SAS	QUAN	PA.NISU	1	15	100
18289	HANSE_EXPLORER_09	BLT	FLI	2009-03-30	12	C	JEC	QUAN	PA.NISU	2	15	100
18298	HANSE_EXPLORER_09	BLT	MIL	2009-04-22	15	C	JEC	QUAN	PA.NISU	4	15	100
18359	HANSE_EXPLORER_09	BLT	FLI	2009-03-30	14	B	BJZ	QUAN	PA.NISU	4	15	100
18417	HANSE_EXPLORER_09	BLT	MIL	2009-04-17	7	B	JEC	QUAN	PA.NISU	1	15	100
18503	HANSE_EXPLORER_09	BLT	MAL	2009-04-10	6	A	JEC	QUAN	PA.NISU	1	15	100
18512	HANSE_EXPLORER_09	BLT	MAL	2009-04-10	6	B	JEC	QUAN	PA.NISU	1	15	100
18544	HANSE_EXPLORER_09	BLT	VOS	2009-04-02	6	A	AMF	QUAN	PA.NISU	2	15	100
18594	HANSE_EXPLORER_09	BLT	MIL	2009-04-17	7	C	JEC	QUAN	PA.NISU	1	15	100
18622	HANSE_EXPLORER_09	BLT	FLI	2009-03-30	5	C	SAS	QUAN	PA.NISU	1	15	100
18639	HANSE_EXPLORER_09	BLT	MIL	2009-04-16	6	A	BJZ	QUAN	PA.NISU	1	15	100
18677	HANSE_EXPLORER_09	BLT	MIL	2009-04-16	5	C	SAS	QUAN	PA.NISU	1	15	100
20266	HANSE_EXPLORER_09	BLT	MIL	2009-04-23	2	A	SAS	QUAN	PA.NISU	2	5	100
20267	HANSE_EXPLORER_09	BLT	VOS	2009-04-01	2	C	SAS	QUAN	PA.NISU	4	5	100
20273	HANSE_EXPLORER_09	BLT	MAL	2009-04-13	20	B	SAS	QUAN	PA.NISU	1	5	100
20329	HANSE_EXPLORER_09	BLT	MIL	2009-04-23	2	B	SAS	QUAN	PA.NISU	1	5	100
20365	HANSE_EXPLORER_09	BLT	VOS	2009-04-01	2	B	SAS	QUAN	PA.NISU	4	5	100
20367	HANSE_EXPLORER_09	BLT	VOS	2009-04-01	2	C	BJZ	QUAN	PA.NISU	1	5	100
20390	HANSE_EXPLORER_09	BLT	FLI	2009-03-30	2	B	SAS	QUAN	PA.NISU	3	5	100
20489	HANSE_EXPLORER_09	BLT	MIL	2009-04-19	11	A	AMF	QUAN	PA.NISU	1	5	100
20505	HANSE_EXPLORER_09	BLT	FLI	2009-03-31	9	C	SAS	QUAN	PA.NISU	3	5	100
20547	HANSE_EXPLORER_09	BLT	MIL	2009-04-23	2	C	AMF	QUAN	PA.NISU	2	5	100
20572	HANSE_EXPLORER_09	BLT	VOS	2009-04-03	9	B	AMF	QUAN	PA.NISU	1	5	100
20598	HANSE_EXPLORER_09	BLT	VOS	2009-04-03	9	B	BJZ	QUAN	PA.NISU	2	5	100
20612	HANSE_EXPLORER_09	BLT	VOS	2009-04-03	9	A	BJZ	QUAN	PA.NISU	2	5	100
20824	HANSE_EXPLORER_09	BLT	STA	2009-04-05	2	A	SAS	QUAN	PA.NISU	1	5	100
20843	HANSE_EXPLORER_09	BLT	FLI	2009-03-30	2	C	SAS	QUAN	PA.NISU	1	5	100
20882	HANSE_EXPLORER_09	BLT	MIL	2009-04-22	20	C	SAS	QUAN	PA.NISU	1	5	100
20987	HANSE_EXPLORER_09	BLT	MIL	2009-04-22	19	C	BJZ	QUAN	PA.NISU	1	5	100
21001	HANSE_EXPLORER_09	BLT	MIL	2009-04-20	21	C	BJZ	QUAN	PA.NISU	1	5	100
21013	HANSE_EXPLORER_09	BLT	VOS	2009-04-03	8	C	JEC	QUAN	PA.NISU	1	5	100
21028	HANSE_EXPLORER_09	BLT	FLI	2009-03-31	8	A	BJZ	QUAN	PA.NISU	2	5	100
21132	HANSE_EXPLORER_09	BLT	VOS	2009-04-03	8	C	SAS	QUAN	PA.NISU	7	5	100
21163	HANSE_EXPLORER_09	BLT	MIL	2009-04-17	9	B	JEC	QUAN	PA.NISU	4	5	100
21206	HANSE_EXPLORER_09	BLT	MIL	2009-04-17	9	C	BJZ	QUAN	PA.NISU	1	5	100
21226	HANSE_EXPLORER_09	BLT	FLI	2009-03-31	7	B	SAS	QUAN	PA.NISU	3	5	100
21242	HANSE_EXPLORER_09	BLT	MIL	2009-04-17	9	B	BJZ	QUAN	PA.NISU	2	5	100
21270	HANSE_EXPLORER_09	BLT	FLI	2009-03-30	7	C	JEC	QUAN	PA.NISU	2	5	100
21349	HANSE_EXPLORER_09	BLT	STA	2009-04-06	7	B	SAS	QUAN	PA.NISU	1	5	100
21369	HANSE_EXPLORER_09	BLT	FLI	2009-03-31	7	C	SAS	QUAN	PA.NISU	5	5	100
21408	HANSE_EXPLORER_09	BLT	FLI	2009-03-30	9	C	JEC	QUAN	PA.NISU	4	5	100
21411	HANSE_EXPLORER_09	BLT	FLI	2009-03-30	9	B	JEC	QUAN	PA.NISU	1	5	100
21500	HANSE_EXPLORER_09	BLT	MIL	2009-04-19	11	C	AMF	QUAN	PA.NISU	1	5	100
21518	HANSE_EXPLORER_09	BLT	FLI	2009-03-31	9	A	SAS	QUAN	PA.NISU	4	5	100
21536	HANSE_EXPLORER_09	BLT	MIL	2009-04-22	20	B	AMF	QUAN	PA.NISU	1	5	100
21546	HANSE_EXPLORER_09	BLT	MIL	2009-04-22	16	C	AMF	QUAN	PA.NISU	1	5	100
21551	HANSE_EXPLORER_09	BLT	FLI	2009-03-31	9	B	SAS	QUAN	PA.NISU	4	5	100
21570	HANSE_EXPLORER_09	BLT	VOS	2009-04-03	8	B	SAS	QUAN	PA.NISU	3	5	100
21615	HANSE_EXPLORER_09	BLT	VOS	2009-04-03	8	B	JEC	QUAN	PA.NISU	1	5	100
21644	HANSE_EXPLORER_09	BLT	VOS	2009-04-03	8	A	SAS	QUAN	PA.NISU	6	5	100
21707	HANSE_EXPLORER_09	BLT	MIL	2009-04-17	8	A	SAS	QUAN	PA.NISU	1	5	100
21712	HANSE_EXPLORER_09	BLT	MIL	2009-04-17	8	C	SAS	QUAN	PA.NISU	1	5	100
21724	HANSE_EXPLORER_09	BLT	FLI	2009-03-30	7	B	JEC	QUAN	PA.NISU	2	5	100
21803	HANSE_EXPLORER_09	BLT	MIL	2009-04-22	15	A	BJZ	QUAN	PA.NISU	2	5	100
21868	HANSE_EXPLORER_09	BLT	MIL	2009-04-22	19	A	JEC	QUAN	PA.NISU	1	5	100
21914	HANSE_EXPLORER_09	BLT	MIL	2009-04-22	19	C	JEC	QUAN	PA.NISU	1	5	100
21920	HANSE_EXPLORER_09	BLT	VOS	2009-04-01	4	C	SAS	QUAN	PA.NISU	1	5	100
21935	HANSE_EXPLORER_09	BLT	MIL	2009-04-16	3	B	JEC	QUAN	PA.NISU	1	5	100
21936	HANSE_EXPLORER_09	BLT	VOS	2009-04-01	4	B	SAS	QUAN	PA.NISU	3	5	100
21990	HANSE_EXPLORER_09	BLT	FLI	2009-03-30	17	A	SAS	QUAN	PA.NISU	1	5	100
21999	HANSE_EXPLORER_09	BLT	FLI	2009-03-30	17	C	SAS	QUAN	PA.NISU	1	5	100
22019	HANSE_EXPLORER_09	BLT	FLI	2009-03-30	17	B	SAS	QUAN	PA.NISU	2	5	100
22038	HANSE_EXPLORER_09	BLT	MIL	2009-04-20	17	C	SAS	QUAN	PA.NISU	1	5	100
22083	HANSE_EXPLORER_09	BLT	MIL	2009-04-22	16	A	SAS	QUAN	PA.NISU	1	5	100
22105	HANSE_EXPLORER_09	BLT	MIL	2009-04-22	16	C	SAS	QUAN	PA.NISU	1	5	100
22130	HANSE_EXPLORER_09	BLT	MIL	2009-04-16	3	B	SAS	QUAN	PA.NISU	1	5	100
22151	HANSE_EXPLORER_09	BLT	FLI	2009-03-29	4	C	BJZ	QUAN	PA.NISU	4	5	100
22234	HANSE_EXPLORER_09	BLT	VOS	2009-04-01	4	A	BJZ	QUAN	PA.NISU	1	5	100
22335	HANSE_EXPLORER_09	BLT	VOS	2009-04-01	4	A	SAS	QUAN	PA.NISU	6	5	100
22345	HANSE_EXPLORER_09	BLT	MIL	2009-04-16	3	C	JEC	QUAN	PA.NISU	1	5	100
22370	HANSE_EXPLORER_09	BLT	MIL	2009-04-16	5	C	JEC	QUAN	PA.NISU	1	5	100
22448	HANSE_EXPLORER_09	BLT	FLI	2009-03-30	3	C	SAS	QUAN	PA.NISU	3	5	100
22699	HANSE_EXPLORER_09	BLT	STA	2009-04-08	24	B	SAS	QUAN	PA.NISU	1	5	100
22711	HANSE_EXPLORER_09	BLT	MIL	2009-04-20	24	C	SAS	QUAN	PA.NISU	1	5	100
22744	HANSE_EXPLORER_09	BLT	MIL	2009-04-23	23	A	JEC	QUAN	PA.NISU	1	5	100
22869	HANSE_EXPLORER_09	BLT	MIL	2009-04-22	16	B	SAS	QUAN	PA.NISU	2	5	100
22966	HANSE_EXPLORER_09	BLT	MIL	2009-04-22	15	B	BJZ	QUAN	PA.NISU	1	5	100
23232	HANSE_EXPLORER_09	BLT	FLI	2009-03-30	12	A	JEC	QUAN	PA.NISU	3	5	100
23245	HANSE_EXPLORER_09	BLT	MAL	2009-04-12	14	B	SAS	QUAN	PA.NISU	1	5	100
23298	HANSE_EXPLORER_09	BLT	FLI	2009-03-30	12	C	JEC	QUAN	PA.NISU	2	5	100
23355	HANSE_EXPLORER_09	BLT	MAL	2009-04-12	13	B	JEC	QUAN	PA.NISU	1	5	100
23373	HANSE_EXPLORER_09	BLT	MIL	2009-04-19	12	C	SAS	QUAN	PA.NISU	1	5	100
23389	HANSE_EXPLORER_09	BLT	FLI	2009-03-30	14	B	BJZ	QUAN	PA.NISU	1	5	100
23401	HANSE_EXPLORER_09	BLT	FLI	2009-03-30	14	C	BJZ	QUAN	PA.NISU	3	5	100
23421	HANSE_EXPLORER_09	BLT	FLI	2009-03-30	13	B	SAS	QUAN	PA.NISU	1	5	100
23472	HANSE_EXPLORER_09	BLT	MIL	2009-04-19	14	A	SAS	QUAN	PA.NISU	2	5	100
23475	HANSE_EXPLORER_09	BLT	VOS	2009-04-02	11	C	SAS	QUAN	PA.NISU	3	5	100
23503	HANSE_EXPLORER_09	BLT	MIL	2009-04-19	12	A	SAS	QUAN	PA.NISU	1	5	100
23525	HANSE_EXPLORER_09	BLT	MIL	2009-04-19	12	B	SAS	QUAN	PA.NISU	2	5	100
23529	HANSE_EXPLORER_09	BLT	MIL	2009-04-19	13	A	JEC	QUAN	PA.NISU	2	5	100
23547	HANSE_EXPLORER_09	BLT	STA	2009-04-05	14	A	SAS	QUAN	PA.NISU	2	5	100
23562	HANSE_EXPLORER_09	BLT	FLI	2009-03-30	13	C	SAS	QUAN	PA.NISU	2	5	100
23565	HANSE_EXPLORER_09	BLT	FLI	2009-03-30	12	B	BJZ	QUAN	PA.NISU	1	5	100
23571	HANSE_EXPLORER_09	BLT	VOS	2009-04-02	11	A	SAS	QUAN	PA.NISU	8	5	100
23576	HANSE_EXPLORER_09	BLT	MIL	2009-04-19	13	B	JEC	QUAN	PA.NISU	5	5	100
23677	HANSE_EXPLORER_09	BLT	VOS	2009-04-02	6	B	SAS	QUAN	PA.NISU	2	5	100
23695	HANSE_EXPLORER_09	BLT	VOS	2009-04-02	6	C	SAS	QUAN	PA.NISU	5	5	100
23741	HANSE_EXPLORER_09	BLT	FLI	2009-03-31	6	C	BJZ	QUAN	PA.NISU	2	5	100
23756	HANSE_EXPLORER_09	BLT	FLI	2009-03-31	6	A	BJZ	QUAN	PA.NISU	1	5	100
23760	HANSE_EXPLORER_09	BLT	VOS	2009-04-02	6	A	SAS	QUAN	PA.NISU	1	5	100
23826	HANSE_EXPLORER_09	BLT	FLI	2009-03-31	6	A	AMF	QUAN	PA.NISU	1	5	100
23855	HANSE_EXPLORER_09	BLT	MIL	2009-04-16	6	C	BJZ	QUAN	PA.NISU	1	5	100
23870	HANSE_EXPLORER_09	BLT	MIL	2009-04-18	26	B	SAS	QUAN	PA.NISU	1	5	100
23884	HANSE_EXPLORER_09	BLT	MIL	2009-04-18	26	C	JEC	QUAN	PA.NISU	1	5	100
23952	HANSE_EXPLORER_09	BLT	MIL	2009-04-18	26	A	SAS	QUAN	PA.NISU	2	5	100
23960	HANSE_EXPLORER_09	BLT	STA	2009-04-05	5	B	SAS	QUAN	PA.NISU	1	5	100
23980	HANSE_EXPLORER_09	BLT	VOS	2009-04-01	1	B	BJZ	QUAN	PA.NISU	2	5	100
24000	HANSE_EXPLORER_09	BLT	MIL	2009-04-17	10	C	SAS	QUAN	PA.NISU	2	5	100
24001	HANSE_EXPLORER_09	BLT	MIL	2009-04-17	10	B	SAS	QUAN	PA.NISU	1	5	100
24103	HANSE_EXPLORER_09	BLT	FLI	2009-03-29	1	A	SAS	QUAN	PA.NISU	1	5	100
24116	HANSE_EXPLORER_09	BLT	FLI	2009-03-30	10	A	BJZ	QUAN	PA.NISU	4	5	100
24160	HANSE_EXPLORER_09	BLT	FLI	2009-03-30	10	C	BJZ	QUAN	PA.NISU	1	5	100
24286	HANSE_EXPLORER_09	BLT	FLI	2009-03-30	10	B	BJZ	QUAN	PA.NISU	1	5	100
24347	HANSE_EXPLORER_09	BLT	MIL	2009-04-19	11	C	JEC	QUAN	PA.NISU	1	5	100
24375	HANSE_EXPLORER_09	BLT	FLI	2009-03-30	12	A	BJZ	QUAN	PA.NISU	6	5	100
24406	HANSE_EXPLORER_09	BLT	VOS	2009-04-02	11	B	SAS	QUAN	PA.NISU	3	5	100
24436	HANSE_EXPLORER_09	BLT	FLI	2009-03-30	12	C	BJZ	QUAN	PA.NISU	1	5	100
24477	HANSE_EXPLORER_09	BLT	FLI	2009-03-30	13	A	SAS	QUAN	PA.NISU	3	5	100
24532	HANSE_EXPLORER_09	BLT	FLI	2009-03-30	14	A	BJZ	QUAN	PA.NISU	3	5	100
24554	HANSE_EXPLORER_09	BLT	MIL	2009-04-19	11	B	JEC	QUAN	PA.NISU	1	5	100
24587	HANSE_EXPLORER_09	BLT	VOS	2009-04-01	1	B	SAS	QUAN	PA.NISU	5	5	100
24592	HANSE_EXPLORER_09	BLT	VOS	2009-04-01	1	C	SAS	QUAN	PA.NISU	4	5	100
24619	HANSE_EXPLORER_09	BLT	VOS	2009-04-01	1	A	BJZ	QUAN	PA.NISU	2	5	100
24624	HANSE_EXPLORER_09	BLT	MIL	2009-04-16	1	B	JEC	QUAN	PA.NISU	3	5	100
24630	HANSE_EXPLORER_09	BLT	STA	2009-04-07	10	A	BJZ	QUAN	PA.NISU	1	5	100
24651	HANSE_EXPLORER_09	BLT	STA	2009-04-08	1	C	BJZ	QUAN	PA.NISU	1	5	100
24682	HANSE_EXPLORER_09	BLT	FLI	2009-03-29	1	B	SAS	QUAN	PA.NISU	2	5	100
24730	HANSE_EXPLORER_09	BLT	MIL	2009-04-16	6	A	AMF	QUAN	PA.NISU	4	10	100
24731	HANSE_EXPLORER_09	BLT	VOS	2009-04-03	9	C	BJZ	QUAN	PA.NISU	6	10	100
24746	HANSE_EXPLORER_09	BLT	MIL	2009-04-17	10	A	AMF	QUAN	PA.NISU	1	10	100
24796	HANSE_EXPLORER_09	BLT	MIL	2009-04-17	8	A	AMF	QUAN	PA.NISU	1	10	100
24819	HANSE_EXPLORER_09	BLT	MIL	2009-04-19	13	C	AMF	QUAN	PA.NISU	4	10	100
24826	HANSE_EXPLORER_09	BLT	MIL	2009-04-20	18	C	AMF	QUAN	PA.NISU	2	10	100
24862	HANSE_EXPLORER_09	BLT	MIL	2009-04-19	11	A	AMF	QUAN	PA.NISU	1	10	100
24897	HANSE_EXPLORER_09	BLT	MIL	2009-04-16	6	B	AMF	QUAN	PA.NISU	2	10	100
24904	HANSE_EXPLORER_09	BLT	MIL	2009-04-17	10	B	AMF	QUAN	PA.NISU	2	10	100
24910	HANSE_EXPLORER_09	BLT	FLI	2009-03-31	9	C	SAS	QUAN	PA.NISU	3	10	100
24947	HANSE_EXPLORER_09	BLT	MIL	2009-04-17	9	C	BJZ	QUAN	PA.NISU	1	10	100
24952	HANSE_EXPLORER_09	BLT	VOS	2009-04-03	8	C	JEC	QUAN	PA.NISU	3	10	100
24980	HANSE_EXPLORER_09	BLT	MIL	2009-04-17	9	B	JEC	QUAN	PA.NISU	1	10	100
24983	HANSE_EXPLORER_09	BLT	MIL	2009-04-17	9	B	BJZ	QUAN	PA.NISU	1	10	100
24998	HANSE_EXPLORER_09	BLT	VOS	2009-04-03	9	A	AMF	QUAN	PA.NISU	5	10	100
25006	HANSE_EXPLORER_09	BLT	MIL	2009-04-17	9	A	JEC	QUAN	PA.NISU	3	10	100
25034	HANSE_EXPLORER_09	BLT	MIL	2009-04-16	1	C	AMF	QUAN	PA.NISU	2	10	100
25092	HANSE_EXPLORER_09	BLT	VOS	2009-04-03	8	A	JEC	QUAN	PA.NISU	3	10	100
25096	HANSE_EXPLORER_09	BLT	VOS	2009-04-03	9	C	AMF	QUAN	PA.NISU	2	10	100
25105	HANSE_EXPLORER_09	BLT	MIL	2009-04-22	20	A	AMF	QUAN	PA.NISU	2	10	100
25110	HANSE_EXPLORER_09	BLT	MIL	2009-04-22	20	C	AMF	QUAN	PA.NISU	1	10	100
25118	HANSE_EXPLORER_09	BLT	FLI	2009-03-30	9	C	JEC	QUAN	PA.NISU	3	10	100
25138	HANSE_EXPLORER_09	BLT	MIL	2009-04-23	2	A	AMF	QUAN	PA.NISU	1	10	100
25163	HANSE_EXPLORER_09	BLT	VOS	2009-04-03	9	B	AMF	QUAN	PA.NISU	4	10	100
25165	HANSE_EXPLORER_09	BLT	MIL	2009-04-23	2	B	AMF	QUAN	PA.NISU	2	10	100
25178	HANSE_EXPLORER_09	BLT	MAL	2009-04-14	9	A	SAS	QUAN	PA.NISU	1	10	100
25214	HANSE_EXPLORER_09	BLT	FLI	2009-03-31	9	B	SAS	QUAN	PA.NISU	4	10	100
25234	HANSE_EXPLORER_09	BLT	MIL	2009-04-23	2	C	AMF	QUAN	PA.NISU	1	10	100
25243	HANSE_EXPLORER_09	BLT	MIL	2009-04-22	16	C	AMF	QUAN	PA.NISU	1	10	100
25263	HANSE_EXPLORER_09	BLT	MAL	2009-04-14	9	C	SAS	QUAN	PA.NISU	1	10	100
25288	HANSE_EXPLORER_09	BLT	MIL	2009-04-17	8	B	AMF	QUAN	PA.NISU	1	10	100
25312	HANSE_EXPLORER_09	BLT	MIL	2009-04-19	13	B	AMF	QUAN	PA.NISU	4	10	100
25320	HANSE_EXPLORER_09	BLT	MIL	2009-04-16	1	A	AMF	QUAN	PA.NISU	1	10	100
25342	HANSE_EXPLORER_09	BLT	MIL	2009-04-19	11	C	AMF	QUAN	PA.NISU	1	10	100
25354	HANSE_EXPLORER_09	BLT	MIL	2009-04-20	18	A	AMF	QUAN	PA.NISU	2	10	100
25365	HANSE_EXPLORER_09	BLT	MIL	2009-04-19	11	B	AMF	QUAN	PA.NISU	1	10	100
25375	HANSE_EXPLORER_09	BLT	MIL	2009-04-20	18	B	AMF	QUAN	PA.NISU	1	10	100
25376	HANSE_EXPLORER_09	BLT	VOS	2009-04-03	9	B	BJZ	QUAN	PA.NISU	7	10	100
25385	HANSE_EXPLORER_09	BLT	MIL	2009-04-22	16	B	AMF	QUAN	PA.NISU	3	10	100
25399	HANSE_EXPLORER_09	BLT	MIL	2009-04-22	16	A	AMF	QUAN	PA.NISU	2	10	100
25406	HANSE_EXPLORER_09	BLT	VOS	2009-04-03	9	A	BJZ	QUAN	PA.NISU	3	10	100
25425	HANSE_EXPLORER_09	BLT	FLI	2009-03-31	9	A	SAS	QUAN	PA.NISU	3	10	100
25481	HANSE_EXPLORER_09	BLT	MIL	2009-04-17	8	A	SAS	QUAN	PA.NISU	2	10	100
25508	HANSE_EXPLORER_09	BLT	FLI	2009-03-31	8	B	AMF	QUAN	PA.NISU	1	10	100
25531	HANSE_EXPLORER_09	BLT	VOS	2009-04-03	8	B	JEC	QUAN	PA.NISU	6	10	100
25585	HANSE_EXPLORER_09	BLT	MIL	2009-04-17	8	C	SAS	QUAN	PA.NISU	2	10	100
25587	HANSE_EXPLORER_09	BLT	VOS	2009-04-03	8	A	SAS	QUAN	PA.NISU	6	10	100
25594	HANSE_EXPLORER_09	BLT	FLI	2009-03-31	7	B	SAS	QUAN	PA.NISU	1	10	100
25612	HANSE_EXPLORER_09	BLT	VOS	2009-04-03	8	B	SAS	QUAN	PA.NISU	2	10	100
25624	HANSE_EXPLORER_09	BLT	MAL	2009-04-10	8	B	SAS	QUAN	PA.NISU	1	10	100
25660	HANSE_EXPLORER_09	BLT	FLI	2009-03-31	8	C	AMF	QUAN	PA.NISU	3	10	100
25669	HANSE_EXPLORER_09	BLT	MIL	2009-04-17	7	A	JEC	QUAN	PA.NISU	2	5	100
25687	HANSE_EXPLORER_09	BLT	MIL	2009-04-16	5	B	SAS	QUAN	PA.NISU	1	5	100
25703	HANSE_EXPLORER_09	BLT	FLI	2009-03-30	5	B	SAS	QUAN	PA.NISU	1	5	100
25716	HANSE_EXPLORER_09	BLT	FLI	2009-03-30	5	A	SAS	QUAN	PA.NISU	2	5	100
25749	HANSE_EXPLORER_09	BLT	MIL	2009-04-17	7	A	BJZ	QUAN	PA.NISU	1	5	100
25788	HANSE_EXPLORER_09	BLT	MIL	2009-04-17	7	B	JEC	QUAN	PA.NISU	1	5	100
25805	HANSE_EXPLORER_09	BLT	MIL	2009-04-17	7	B	BJZ	QUAN	PA.NISU	1	5	100
25849	HANSE_EXPLORER_09	BLT	MIL	2009-04-16	5	C	SAS	QUAN	PA.NISU	1	5	100
25862	HANSE_EXPLORER_09	BLT	FLI	2009-03-31	7	A	SAS	QUAN	PA.NISU	3	10	100
25866	HANSE_EXPLORER_09	BLT	FLI	2009-03-31	8	A	AMF	QUAN	PA.NISU	2	10	100
25884	HANSE_EXPLORER_09	BLT	FLI	2009-03-31	8	B	BJZ	QUAN	PA.NISU	1	10	100
25960	HANSE_EXPLORER_09	BLT	FLI	2009-03-31	8	A	BJZ	QUAN	PA.NISU	7	10	100
25977	HANSE_EXPLORER_09	BLT	VOS	2009-04-03	8	C	SAS	QUAN	PA.NISU	4	10	100
25989	HANSE_EXPLORER_09	BLT	FLI	2009-03-31	8	C	BJZ	QUAN	PA.NISU	5	10	100
26007	HANSE_EXPLORER_09	BLT	FLI	2009-03-30	7	C	JEC	QUAN	PA.NISU	1	10	100
26076	HANSE_EXPLORER_09	BLT	FLI	2009-03-30	7	B	JEC	QUAN	PA.NISU	6	10	100
26109	HANSE_EXPLORER_09	BLT	FLI	2009-03-30	7	A	JEC	QUAN	PA.NISU	4	10	100
26216	HANSE_EXPLORER_09	BLT	MIL	2009-04-17	7	C	BJZ	QUAN	PA.NISU	1	10	100
27534	HANSE_EXPLORER_09	BLT	FLI	2009-03-29	4	B	JEC	QUAN	PA.NISU	1	15	100
27553	HANSE_EXPLORER_09	BLT	FLI	2009-03-29	4	B	JEC	QUAN	PA.NISU	1	10	100
27558	HANSE_EXPLORER_09	BLT	FLI	2009-03-29	4	C	JEC	QUAN	PA.NISU	1	10	100
27575	HANSE_EXPLORER_09	BLT	FLI	2009-03-29	4	B	JEC	QUAN	PA.NISU	1	20	100

## Sheet: SLI_PA.XANT
INDEX	PROJECT	SURVTYP	REEF	DATE	STATION	TRANSECT	DIVER	DATATYP	SPECIES	NUMBER	SIZE	TP_SIZE	TP_NO
13124	HANSE_EXPLORER_09	BLT	FLI	2009-03-29	3	B	AMF	QUAN	PA.XANT	1	10	100
12968	HANSE_EXPLORER_09	BLT	FLI	2009-03-30	3	C	SAS	QUAN	PA.XANT	2	10	100
19283	HANSE_EXPLORER_09	BLT	FLI	2009-03-29	4	C	BJZ	QUAN	PA.XANT	1	20	100
27560	HANSE_EXPLORER_09	BLT	FLI	2009-03-29	4	C	JEC	QUAN	PA.XANT	4	10	100
27587	HANSE_EXPLORER_09	BLT	FLI	2009-03-29	4	C	JEC	QUAN	PA.XANT	4	5	100
16681	HANSE_EXPLORER_09	BLT	FLI	2009-03-30	5	C	SAS	QUAN	PA.XANT	2	10	100
15930	HANSE_EXPLORER_09	BLT	FLI	2009-03-30	7	C	JEC	QUAN	PA.XANT	1	15	100
25881	HANSE_EXPLORER_09	BLT	FLI	2009-03-31	7	C	SAS	QUAN	PA.XANT	1	10	100
21404	HANSE_EXPLORER_09	BLT	FLI	2009-03-30	9	B	JEC	QUAN	PA.XANT	1	5	100
21472	HANSE_EXPLORER_09	BLT	FLI	2009-03-31	9	B	SAS	QUAN	PA.XANT	1	5	100		20
14594	HANSE_EXPLORER_09	BLT	FLI	2009-03-30	14	A	BJZ	QUAN	PA.XANT	2	10	100
10067	HANSE_EXPLORER_09	BLT	MAL	2009-04-14	1	A	BJZ	QUAN	PA.XANT	1	15	100
9183	HANSE_EXPLORER_09	BLT	MAL	2009-04-13	2	A	BJZ	QUAN	PA.XANT	1	15	100
12347	HANSE_EXPLORER_09	BLT	MAL	2009-04-13	2	A	SAS	QUAN	PA.XANT	1	10	100
9648	HANSE_EXPLORER_09	BLT	MAL	2009-04-13	2	B	BJZ	QUAN	PA.XANT	1	15	100
12367	HANSE_EXPLORER_09	BLT	MAL	2009-04-13	2	B	SAS	QUAN	PA.XANT	2	10	100
9152	HANSE_EXPLORER_09	BLT	MAL	2009-04-13	2	C	SAS	QUAN	PA.XANT	1	15	100
12074	HANSE_EXPLORER_09	BLT	MAL	2009-04-13	2	C	BJZ	QUAN	PA.XANT	2	10	100
12711	HANSE_EXPLORER_09	BLT	MAL	2009-04-13	2	C	SAS	QUAN	PA.XANT	1	10	100
11311	HANSE_EXPLORER_09	BLT	MAL	2009-04-10	3	A	BJZ	QUAN	PA.XANT	1	15	100
13450	HANSE_EXPLORER_09	BLT	MAL	2009-04-10	3	A	BJZ	QUAN	PA.XANT	2	10	100
11232	HANSE_EXPLORER_09	BLT	MAL	2009-04-10	4	A	SAS	QUAN	PA.XANT	1	15	100
11317	HANSE_EXPLORER_09	BLT	MAL	2009-04-10	4	A	JEC	QUAN	PA.XANT	1	15	100
15242	HANSE_EXPLORER_09	BLT	MAL	2009-04-10	4	A	SAS	QUAN	PA.XANT	1	10	100
10693	HANSE_EXPLORER_09	BLT	MAL	2009-04-10	4	B	SAS	QUAN	PA.XANT	1	15	100
11018	HANSE_EXPLORER_09	BLT	MAL	2009-04-10	4	B	JEC	QUAN	PA.XANT	2	15	100
11179	HANSE_EXPLORER_09	BLT	MAL	2009-04-10	5	A	AMF	QUAN	PA.XANT	2	15	100
12898	HANSE_EXPLORER_09	BLT	MAL	2009-04-10	5	A	AMF	QUAN	PA.XANT	2	10	100
18730	HANSE_EXPLORER_09	BLT	MAL	2009-04-10	5	A	BJZ	QUAN	PA.XANT	1	15	100
25691	HANSE_EXPLORER_09	BLT	MAL	2009-04-10	5	A	BJZ	QUAN	PA.XANT	1	5	100
10941	HANSE_EXPLORER_09	BLT	MAL	2009-04-10	5	B	BJZ	QUAN	PA.XANT	1	15	100
11301	HANSE_EXPLORER_09	BLT	MAL	2009-04-10	5	B	AMF	QUAN	PA.XANT	1	15	100
12977	HANSE_EXPLORER_09	BLT	MAL	2009-04-10	5	B	BJZ	QUAN	PA.XANT	2	10	100
13110	HANSE_EXPLORER_09	BLT	MAL	2009-04-10	5	B	AMF	QUAN	PA.XANT	1	10	100
13136	HANSE_EXPLORER_09	BLT	MAL	2009-04-10	5	B	AMF	QUAN	PA.XANT	1	10	100
12947	HANSE_EXPLORER_09	BLT	MAL	2009-04-10	5	C	BJZ	QUAN	PA.XANT	2	10	100
13504	HANSE_EXPLORER_09	BLT	MAL	2009-04-10	5	C	AMF	QUAN	PA.XANT	3	10	100
18505	HANSE_EXPLORER_09	BLT	MAL	2009-04-10	6	A	JEC	QUAN	PA.XANT	1	15	100
16827	HANSE_EXPLORER_09	BLT	MAL	2009-04-10	6	B	SAS	QUAN	PA.XANT	2	10	100
18509	HANSE_EXPLORER_09	BLT	MAL	2009-04-10	6	B	JEC	QUAN	PA.XANT	1	15	100
18538	HANSE_EXPLORER_09	BLT	MAL	2009-04-10	6	B	SAS	QUAN	PA.XANT	1	15	100
17204	HANSE_EXPLORER_09	BLT	MAL	2009-04-10	6	C	SAS	QUAN	PA.XANT	2	10	100
18583	HANSE_EXPLORER_09	BLT	MAL	2009-04-10	6	C	JEC	QUAN	PA.XANT	1	15	100
15870	HANSE_EXPLORER_09	BLT	MAL	2009-04-10	7	A	AMF	QUAN	PA.XANT	3	15	100
16081	HANSE_EXPLORER_09	BLT	MAL	2009-04-10	7	A	BJZ	QUAN	PA.XANT	1	15	100
26103	HANSE_EXPLORER_09	BLT	MAL	2009-04-10	7	A	BJZ	QUAN	PA.XANT	1	10	100
16157	HANSE_EXPLORER_09	BLT	MAL	2009-04-10	7	B	BJZ	QUAN	PA.XANT	3	15	100
26184	HANSE_EXPLORER_09	BLT	MAL	2009-04-10	7	B	AMF	QUAN	PA.XANT	3	10	100
26213	HANSE_EXPLORER_09	BLT	MAL	2009-04-10	7	B	BJZ	QUAN	PA.XANT	1	10	100
15900	HANSE_EXPLORER_09	BLT	MAL	2009-04-10	7	C	BJZ	QUAN	PA.XANT	3	15	100
26188	HANSE_EXPLORER_09	BLT	MAL	2009-04-10	7	C	AMF	QUAN	PA.XANT	2	10	100
25646	HANSE_EXPLORER_09	BLT	MAL	2009-04-10	8	A	SAS	QUAN	PA.XANT	2	10	100
16395	HANSE_EXPLORER_09	BLT	MAL	2009-04-10	8	B	SAS	QUAN	PA.XANT	1	15	100
16408	HANSE_EXPLORER_09	BLT	MAL	2009-04-10	8	C	JEC	QUAN	PA.XANT	4	15	100
16431	HANSE_EXPLORER_09	BLT	MAL	2009-04-10	8	C	SAS	QUAN	PA.XANT	1	15	100
25606	HANSE_EXPLORER_09	BLT	MAL	2009-04-10	8	C	SAS	QUAN	PA.XANT	2	10	100
16241	HANSE_EXPLORER_09	BLT	MAL	2009-04-14	9	B	AMF	QUAN	PA.XANT	1	15	100
25102	HANSE_EXPLORER_09	BLT	MAL	2009-04-14	9	B	SAS	QUAN	PA.XANT	1	10	100
15848	HANSE_EXPLORER_09	BLT	MAL	2009-04-14	9	C	AMF	QUAN	PA.XANT	1	15	100
16479	HANSE_EXPLORER_09	BLT	MAL	2009-04-14	9	C	SAS	QUAN	PA.XANT	1	15	100
25274	HANSE_EXPLORER_09	BLT	MAL	2009-04-14	9	C	SAS	QUAN	PA.XANT	1	10	100
10214	HANSE_EXPLORER_09	BLT	MAL	2009-04-14	10	A	JEC	QUAN	PA.XANT	1	15	100
15650	HANSE_EXPLORER_09	BLT	MAL	2009-04-14	10	A	BJZ	QUAN	PA.XANT	1	10	100
10024	HANSE_EXPLORER_09	BLT	MAL	2009-04-14	10	C	BJZ	QUAN	PA.XANT	2	15	100
15329	HANSE_EXPLORER_09	BLT	MAL	2009-04-14	10	C	BJZ	QUAN	PA.XANT	1	10	100
10247	HANSE_EXPLORER_09	BLT	MAL	2009-04-12	13	A	JEC	QUAN	PA.XANT	5	15	100
14401	HANSE_EXPLORER_09	BLT	MAL	2009-04-12	13	A	BJZ	QUAN	PA.XANT	1	10	100
18385	HANSE_EXPLORER_09	BLT	MAL	2009-04-12	13	A	BJZ	QUAN	PA.XANT	2	15	100
10367	HANSE_EXPLORER_09	BLT	MAL	2009-04-12	13	B	JEC	QUAN	PA.XANT	4	15	100
14402	HANSE_EXPLORER_09	BLT	MAL	2009-04-12	13	B	BJZ	QUAN	PA.XANT	2	10	100
18380	HANSE_EXPLORER_09	BLT	MAL	2009-04-12	13	B	BJZ	QUAN	PA.XANT	2	15	100
10393	HANSE_EXPLORER_09	BLT	MAL	2009-04-12	13	C	JEC	QUAN	PA.XANT	1	15	100
10516	HANSE_EXPLORER_09	BLT	MAL	2009-04-12	13	C	BJZ	QUAN	PA.XANT	2	15	100
14411	HANSE_EXPLORER_09	BLT	MAL	2009-04-12	13	C	BJZ	QUAN	PA.XANT	1	10	100
14664	HANSE_EXPLORER_09	BLT	MAL	2009-04-12	14	A	AMF	QUAN	PA.XANT	3	10	100
14833	HANSE_EXPLORER_09	BLT	MAL	2009-04-12	14	A	SAS	QUAN	PA.XANT	2	10	100
18398	HANSE_EXPLORER_09	BLT	MAL	2009-04-12	14	A	SAS	QUAN	PA.XANT	1	15	100
14647	HANSE_EXPLORER_09	BLT	MAL	2009-04-12	14	B	AMF	QUAN	PA.XANT	1	10	100
14846	HANSE_EXPLORER_09	BLT	MAL	2009-04-12	14	B	SAS	QUAN	PA.XANT	1	10	100
14789	HANSE_EXPLORER_09	BLT	MAL	2009-04-12	14	C	AMF	QUAN	PA.XANT	2	10	100
9021	HANSE_EXPLORER_09	BLT	MAL	2009-04-12	15	A	JEC	QUAN	PA.XANT	4	15	100
9069	HANSE_EXPLORER_09	BLT	MAL	2009-04-12	15	A	BJZ	QUAN	PA.XANT	2	15	100
14005	HANSE_EXPLORER_09	BLT	MAL	2009-04-12	15	A	BJZ	QUAN	PA.XANT	1	10	100
8964	HANSE_EXPLORER_09	BLT	MAL	2009-04-12	15	B	BJZ	QUAN	PA.XANT	1	15	100
8920	HANSE_EXPLORER_09	BLT	MAL	2009-04-12	15	C	BJZ	QUAN	PA.XANT	2	15	100
8941	HANSE_EXPLORER_09	BLT	MAL	2009-04-12	15	C	JEC	QUAN	PA.XANT	2	15	100
13999	HANSE_EXPLORER_09	BLT	MAL	2009-04-12	15	C	BJZ	QUAN	PA.XANT	1	10	100
14130	HANSE_EXPLORER_09	BLT	MAL	2009-04-12	16	A	AMF	QUAN	PA.XANT	1	10	100
14071	HANSE_EXPLORER_09	BLT	MAL	2009-04-12	16	B	AMF	QUAN	PA.XANT	3	10	100
14107	HANSE_EXPLORER_09	BLT	MAL	2009-04-12	16	B	SAS	QUAN	PA.XANT	4	10	100
13752	HANSE_EXPLORER_09	BLT	MAL	2009-04-12	16	C	SAS	QUAN	PA.XANT	1	10	100
8983	HANSE_EXPLORER_09	BLT	MAL	2009-04-13	17	A	AMF	QUAN	PA.XANT	1	15	100
10823	HANSE_EXPLORER_09	BLT	MAL	2009-04-13	17	A	JEC	QUAN	PA.XANT	4	15	100
13618	HANSE_EXPLORER_09	BLT	MAL	2009-04-13	17	A	AMF	QUAN	PA.XANT	2	10	100
10851	HANSE_EXPLORER_09	BLT	MAL	2009-04-13	17	C	JEC	QUAN	PA.XANT	2	15	100
10936	HANSE_EXPLORER_09	BLT	MAL	2009-04-13	17	C	AMF	QUAN	PA.XANT	1	15	100
13569	HANSE_EXPLORER_09	BLT	MAL	2009-04-13	17	C	AMF	QUAN	PA.XANT	2	10	100
10846	HANSE_EXPLORER_09	BLT	MAL	2009-04-11	18	A	AMF	QUAN	PA.XANT	1	15	100
13958	HANSE_EXPLORER_09	BLT	MAL	2009-04-11	18	A	AMF	QUAN	PA.XANT	2	10	100
8819	HANSE_EXPLORER_09	BLT	MAL	2009-04-11	18	B	AMF	QUAN	PA.XANT	1	15	100
8867	HANSE_EXPLORER_09	BLT	MAL	2009-04-11	18	B	JEC	QUAN	PA.XANT	1	15	100
14043	HANSE_EXPLORER_09	BLT	MAL	2009-04-11	18	B	AMF	QUAN	PA.XANT	2	10	100
14292	HANSE_EXPLORER_09	BLT	MAL	2009-04-11	18	B	JEC	QUAN	PA.XANT	1	10	100
8871	HANSE_EXPLORER_09	BLT	MAL	2009-04-11	18	C	JEC	QUAN	PA.XANT	2	15	100
10866	HANSE_EXPLORER_09	BLT	MAL	2009-04-11	18	C	AMF	QUAN	PA.XANT	2	15	100
14095	HANSE_EXPLORER_09	BLT	MAL	2009-04-11	18	C	AMF	QUAN	PA.XANT	1	10	100
9801	HANSE_EXPLORER_09	BLT	MAL	2009-04-13	19	A	JEC	QUAN	PA.XANT	1	15	100
10931	HANSE_EXPLORER_09	BLT	MAL	2009-04-13	19	A	AMF	QUAN	PA.XANT	2	15	100
12109	HANSE_EXPLORER_09	BLT	MAL	2009-04-13	19	A	JEC	QUAN	PA.XANT	2	10	100
13942	HANSE_EXPLORER_09	BLT	MAL	2009-04-13	19	A	AMF	QUAN	PA.XANT	1	10	100
10798	HANSE_EXPLORER_09	BLT	MAL	2009-04-13	19	B	AMF	QUAN	PA.XANT	1	15	100
10927	HANSE_EXPLORER_09	BLT	MAL	2009-04-13	19	C	AMF	QUAN	PA.XANT	1	15	100
9518	HANSE_EXPLORER_09	BLT	MAL	2009-04-13	20	A	BJZ	QUAN	PA.XANT	2	15	100
12589	HANSE_EXPLORER_09	BLT	MAL	2009-04-13	20	A	SAS	QUAN	PA.XANT	2	10	100
9788	HANSE_EXPLORER_09	BLT	MAL	2009-04-13	20	B	BJZ	QUAN	PA.XANT	2	15	100
12335	HANSE_EXPLORER_09	BLT	MAL	2009-04-13	20	B	BJZ	QUAN	PA.XANT	1	10	100
12751	HANSE_EXPLORER_09	BLT	MAL	2009-04-13	20	B	SAS	QUAN	PA.XANT	4	10	100
9502	HANSE_EXPLORER_09	BLT	MAL	2009-04-13	20	C	BJZ	QUAN	PA.XANT	4	15	100
12426	HANSE_EXPLORER_09	BLT	MAL	2009-04-13	20	C	BJZ	QUAN	PA.XANT	2	10	100
12464	HANSE_EXPLORER_09	BLT	MAL	2009-04-13	20	C	SAS	QUAN	PA.XANT	2	10	100
9102	HANSE_EXPLORER_09	BLT	MAL	2009-04-11	21	A	BJZ	QUAN	PA.XANT	2	15	100
11609	HANSE_EXPLORER_09	BLT	MAL	2009-04-11	21	A	SAS	QUAN	PA.XANT	2	10	100
12789	HANSE_EXPLORER_09	BLT	MAL	2009-04-11	21	A	BJZ	QUAN	PA.XANT	1	10	100
23099	HANSE_EXPLORER_09	BLT	MAL	2009-04-11	21	A	SAS	QUAN	PA.XANT	1	5	100
11942	HANSE_EXPLORER_09	BLT	MAL	2009-04-11	21	B	SAS	QUAN	PA.XANT	1	10	100
12720	HANSE_EXPLORER_09	BLT	MAL	2009-04-11	21	B	BJZ	QUAN	PA.XANT	2	10	100
8378	HANSE_EXPLORER_09	BLT	MAL	2009-04-11	21	C	SAS	QUAN	PA.XANT	1	15	100
9174	HANSE_EXPLORER_09	BLT	MAL	2009-04-11	21	C	BJZ	QUAN	PA.XANT	1	15	100
12610	HANSE_EXPLORER_09	BLT	MAL	2009-04-11	21	C	BJZ	QUAN	PA.XANT	2	10	100
8361	HANSE_EXPLORER_09	BLT	MAL	2009-04-13	22	A	BJZ	QUAN	PA.XANT	1	15	100
11421	HANSE_EXPLORER_09	BLT	MAL	2009-04-13	22	A	SAS	QUAN	PA.XANT	1	10	100
11891	HANSE_EXPLORER_09	BLT	MAL	2009-04-13	22	A	BJZ	QUAN	PA.XANT	1	10	100
8660	HANSE_EXPLORER_09	BLT	MAL	2009-04-13	22	B	BJZ	QUAN	PA.XANT	2	15	100
11355	HANSE_EXPLORER_09	BLT	MAL	2009-04-13	22	B	SAS	QUAN	PA.XANT	1	10	100
11963	HANSE_EXPLORER_09	BLT	MAL	2009-04-13	22	B	BJZ	QUAN	PA.XANT	3	10	100
8382	HANSE_EXPLORER_09	BLT	MAL	2009-04-13	22	C	BJZ	QUAN	PA.XANT	1	15	100
8421	HANSE_EXPLORER_09	BLT	MAL	2009-04-13	22	C	SAS	QUAN	PA.XANT	1	15	100
11472	HANSE_EXPLORER_09	BLT	MAL	2009-04-13	22	C	SAS	QUAN	PA.XANT	4	10	100
11501	HANSE_EXPLORER_09	BLT	MAL	2009-04-13	22	C	BJZ	QUAN	PA.XANT	2	10	100
8436	HANSE_EXPLORER_09	BLT	MAL	2009-04-11	23	A	SAS	QUAN	PA.XANT	2	15	100
8703	HANSE_EXPLORER_09	BLT	MAL	2009-04-11	23	A	BJZ	QUAN	PA.XANT	2	15	100
11684	HANSE_EXPLORER_09	BLT	MAL	2009-04-11	23	A	SAS	QUAN	PA.XANT	2	10	100
8677	HANSE_EXPLORER_09	BLT	MAL	2009-04-11	23	B	BJZ	QUAN	PA.XANT	1	15	100
9571	HANSE_EXPLORER_09	BLT	MAL	2009-04-11	23	B	SAS	QUAN	PA.XANT	1	15	100
11641	HANSE_EXPLORER_09	BLT	MAL	2009-04-11	23	B	SAS	QUAN	PA.XANT	4	10	100
11883	HANSE_EXPLORER_09	BLT	MAL	2009-04-11	23	B	BJZ	QUAN	PA.XANT	3	10	100
8572	HANSE_EXPLORER_09	BLT	MAL	2009-04-11	23	C	BJZ	QUAN	PA.XANT	1	15	100
11517	HANSE_EXPLORER_09	BLT	MAL	2009-04-11	23	C	SAS	QUAN	PA.XANT	4	10	100
8388	HANSE_EXPLORER_09	BLT	MAL	2009-04-11	25	A	JEC	QUAN	PA.XANT	3	15	100
8435	HANSE_EXPLORER_09	BLT	MAL	2009-04-11	25	A	AMF	QUAN	PA.XANT	1	15	100
11725	HANSE_EXPLORER_09	BLT	MAL	2009-04-11	25	A	AMF	QUAN	PA.XANT	4	10	100
11843	HANSE_EXPLORER_09	BLT	MAL	2009-04-11	25	A	JEC	QUAN	PA.XANT	1	10	100
8690	HANSE_EXPLORER_09	BLT	MAL	2009-04-11	25	B	JEC	QUAN	PA.XANT	2	15	100
11976	HANSE_EXPLORER_09	BLT	MAL	2009-04-11	25	B	AMF	QUAN	PA.XANT	9	10	100
8586	HANSE_EXPLORER_09	BLT	MAL	2009-04-11	25	C	JEC	QUAN	PA.XANT	1	15	100
11732	HANSE_EXPLORER_09	BLT	MAL	2009-04-11	25	C	AMF	QUAN	PA.XANT	1	10	100
8407	HANSE_EXPLORER_09	BLT	MAL	2009-04-11	26	A	AMF	QUAN	PA.XANT	1	15	100
10630	HANSE_EXPLORER_09	BLT	MAL	2009-04-11	26	A	JEC	QUAN	PA.XANT	3	15	100
11838	HANSE_EXPLORER_09	BLT	MAL	2009-04-11	26	A	AMF	QUAN	PA.XANT	1	10	100
8464	HANSE_EXPLORER_09	BLT	MAL	2009-04-11	26	B	AMF	QUAN	PA.XANT	1	15	100
10771	HANSE_EXPLORER_09	BLT	MAL	2009-04-11	26	B	JEC	QUAN	PA.XANT	3	15	100
12933	HANSE_EXPLORER_09	BLT	MAL	2009-04-11	26	B	AMF	QUAN	PA.XANT	2	10	100
10962	HANSE_EXPLORER_09	BLT	MAL	2009-04-11	26	C	JEC	QUAN	PA.XANT	1	15	100
11741	HANSE_EXPLORER_09	BLT	MAL	2009-04-11	26	C	AMF	QUAN	PA.XANT	2	10	100
10666	HANSE_EXPLORER_09	BLT	MAL	2009-04-12	27	A	SAS	QUAN	PA.XANT	1	15	100
11308	HANSE_EXPLORER_09	BLT	MAL	2009-04-12	27	A	AMF	QUAN	PA.XANT	1	15	100		273
9394	HANSE_EXPLORER_09	BLT	MIL	2009-04-23	2	A	AMF	QUAN	PA.XANT	2	15	100
12183	HANSE_EXPLORER_09	BLT	MIL	2009-04-23	2	A	SAS	QUAN	PA.XANT	2	10	100
20619	HANSE_EXPLORER_09	BLT	MIL	2009-04-23	2	B	AMF	QUAN	PA.XANT	1	5	100
9286	HANSE_EXPLORER_09	BLT	MIL	2009-04-23	2	C	AMF	QUAN	PA.XANT	1	15	100
12686	HANSE_EXPLORER_09	BLT	MIL	2009-04-23	2	C	SAS	QUAN	PA.XANT	2	10	100
25231	HANSE_EXPLORER_09	BLT	MIL	2009-04-23	2	C	AMF	QUAN	PA.XANT	1	10	100
12932	HANSE_EXPLORER_09	BLT	MIL	2009-04-16	3	A	SAS	QUAN	PA.XANT	2	10	100
22414	HANSE_EXPLORER_09	BLT	MIL	2009-04-16	3	A	SAS	QUAN	PA.XANT	1	5	100
13436	HANSE_EXPLORER_09	BLT	MIL	2009-04-16	4	A	BJZ	QUAN	PA.XANT	1	10	100
11256	HANSE_EXPLORER_09	BLT	MIL	2009-04-16	4	B	BJZ	QUAN	PA.XANT	1	15	100
21469	HANSE_EXPLORER_09	BLT	MIL	2009-04-16	4	C	AMF	QUAN	PA.XANT	1	5	100
17112	HANSE_EXPLORER_09	BLT	MIL	2009-04-16	5	A	SAS	QUAN	PA.XANT	1	10	100
16580	HANSE_EXPLORER_09	BLT	MIL	2009-04-16	6	B	BJZ	QUAN	PA.XANT	1	10	100
24907	HANSE_EXPLORER_09	BLT	MIL	2009-04-16	6	B	AMF	QUAN	PA.XANT	2	10	100
16922	HANSE_EXPLORER_09	BLT	MIL	2009-04-17	7	B	BJZ	QUAN	PA.XANT	2	10	100
18422	HANSE_EXPLORER_09	BLT	MIL	2009-04-17	7	B	JEC	QUAN	PA.XANT	2	15	100
18702	HANSE_EXPLORER_09	BLT	MIL	2009-04-17	7	B	BJZ	QUAN	PA.XANT	2	15	100
18595	HANSE_EXPLORER_09	BLT	MIL	2009-04-17	7	C	JEC	QUAN	PA.XANT	1	15	100
26215	HANSE_EXPLORER_09	BLT	MIL	2009-04-17	7	C	BJZ	QUAN	PA.XANT	1	10	100
25322	HANSE_EXPLORER_09	BLT	MIL	2009-04-17	8	B	AMF	QUAN	PA.XANT	1	10	100
16437	HANSE_EXPLORER_09	BLT	MIL	2009-04-17	8	C	SAS	QUAN	PA.XANT	1	15	100
25304	HANSE_EXPLORER_09	BLT	MIL	2009-04-17	8	C	AMF	QUAN	PA.XANT	1	10	100
25603	HANSE_EXPLORER_09	BLT	MIL	2009-04-17	8	C	SAS	QUAN	PA.XANT	1	10	100
15960	HANSE_EXPLORER_09	BLT	MIL	2009-04-17	9	B	BJZ	QUAN	PA.XANT	1	15	100
24969	HANSE_EXPLORER_09	BLT	MIL	2009-04-17	9	B	BJZ	QUAN	PA.XANT	2	10	100
16006	HANSE_EXPLORER_09	BLT	MIL	2009-04-17	9	C	BJZ	QUAN	PA.XANT	2	15	100
15718	HANSE_EXPLORER_09	BLT	MIL	2009-04-17	10	A	SAS	QUAN	PA.XANT	1	10	100
24087	HANSE_EXPLORER_09	BLT	MIL	2009-04-17	10	A	SAS	QUAN	PA.XANT	1	5	100
15583	HANSE_EXPLORER_09	BLT	MIL	2009-04-17	10	C	SAS	QUAN	PA.XANT	2	10	100
24871	HANSE_EXPLORER_09	BLT	MIL	2009-04-17	10	C	AMF	QUAN	PA.XANT	1	10	100
16470	HANSE_EXPLORER_09	BLT	MIL	2009-04-19	11	A	AMF	QUAN	PA.XANT	1	15	100
15780	HANSE_EXPLORER_09	BLT	MIL	2009-04-19	11	B	JEC	QUAN	PA.XANT	1	10	100
16226	HANSE_EXPLORER_09	BLT	MIL	2009-04-19	11	B	AMF	QUAN	PA.XANT	1	15	100
14447	HANSE_EXPLORER_09	BLT	MIL	2009-04-19	12	A	SAS	QUAN	PA.XANT	2	10	100
18393	HANSE_EXPLORER_09	BLT	MIL	2009-04-19	12	A	SAS	QUAN	PA.XANT	1	15	100
14454	HANSE_EXPLORER_09	BLT	MIL	2009-04-19	12	B	SAS	QUAN	PA.XANT	1	10	100
18082	HANSE_EXPLORER_09	BLT	MIL	2009-04-19	12	B	SAS	QUAN	PA.XANT	1	15	100
10402	HANSE_EXPLORER_09	BLT	MIL	2009-04-19	13	A	JEC	QUAN	PA.XANT	2	15	100
13882	HANSE_EXPLORER_09	BLT	MIL	2009-04-22	16	B	SAS	QUAN	PA.XANT	1	10	100
25387	HANSE_EXPLORER_09	BLT	MIL	2009-04-22	16	B	AMF	QUAN	PA.XANT	1	10	100
8831	HANSE_EXPLORER_09	BLT	MIL	2009-04-22	19	A	JEC	QUAN	PA.XANT	1	15	100
13639	HANSE_EXPLORER_09	BLT	MIL	2009-04-22	19	A	BJZ	QUAN	PA.XANT	1	10	100
14233	HANSE_EXPLORER_09	BLT	MIL	2009-04-22	19	A	JEC	QUAN	PA.XANT	1	10	100
8899	HANSE_EXPLORER_09	BLT	MIL	2009-04-22	19	B	JEC	QUAN	PA.XANT	1	15	100
9790	HANSE_EXPLORER_09	BLT	MIL	2009-04-22	19	C	BJZ	QUAN	PA.XANT	1	15	100
10932	HANSE_EXPLORER_09	BLT	MIL	2009-04-22	19	C	JEC	QUAN	PA.XANT	1	15	100
9340	HANSE_EXPLORER_09	BLT	MIL	2009-04-22	20	A	AMF	QUAN	PA.XANT	1	15	100
25242	HANSE_EXPLORER_09	BLT	MIL	2009-04-22	20	A	AMF	QUAN	PA.XANT	2	10	100
9233	HANSE_EXPLORER_09	BLT	MIL	2009-04-22	20	B	SAS	QUAN	PA.XANT	1	15	100
12439	HANSE_EXPLORER_09	BLT	MIL	2009-04-22	20	B	SAS	QUAN	PA.XANT	1	10	100
25132	HANSE_EXPLORER_09	BLT	MIL	2009-04-22	20	B	AMF	QUAN	PA.XANT	1	10	100
9350	HANSE_EXPLORER_09	BLT	MIL	2009-04-22	20	C	AMF	QUAN	PA.XANT	1	15	100
25108	HANSE_EXPLORER_09	BLT	MIL	2009-04-22	20	C	AMF	QUAN	PA.XANT	1	10	100
24849	HANSE_EXPLORER_09	BLT	MIL	2009-04-20	21	A	AMF	QUAN	PA.XANT	1	10	100
9322	HANSE_EXPLORER_09	BLT	MIL	2009-04-20	21	B	AMF	QUAN	PA.XANT	1	15	100
9325	HANSE_EXPLORER_09	BLT	MIL	2009-04-20	21	C	AMF	QUAN	PA.XANT	1	15	100
9326	HANSE_EXPLORER_09	BLT	MIL	2009-04-20	21	C	AMF	QUAN	PA.XANT	2	15	100
9471	HANSE_EXPLORER_09	BLT	MIL	2009-04-20	21	C	BJZ	QUAN	PA.XANT	2	15	100
25432	HANSE_EXPLORER_09	BLT	MIL	2009-04-20	21	C	AMF	QUAN	PA.XANT	1	10	100
23877	HANSE_EXPLORER_09	BLT	MIL	2009-04-18	26	B	SAS	QUAN	PA.XANT	1	5	100
18067	HANSE_EXPLORER_09	BLT	MIL	2009-04-18	26	C	JEC	QUAN	PA.XANT	3	15	100		79
9954	HANSE_EXPLORER_09	BLT	STA	2009-04-08	1	A	JEC	QUAN	PA.XANT	7	15	100
15256	HANSE_EXPLORER_09	BLT	STA	2009-04-08	1	A	BJZ	QUAN	PA.XANT	5	10	100
24697	HANSE_EXPLORER_09	BLT	STA	2009-04-08	1	A	BJZ	QUAN	PA.XANT	1	5	100
10069	HANSE_EXPLORER_09	BLT	STA	2009-04-08	1	B	JEC	QUAN	PA.XANT	2	15	100
24706	HANSE_EXPLORER_09	BLT	STA	2009-04-08	1	B	JEC	QUAN	PA.XANT	1	5	100
9871	HANSE_EXPLORER_09	BLT	STA	2009-04-08	1	C	BJZ	QUAN	PA.XANT	1	15	100
9888	HANSE_EXPLORER_09	BLT	STA	2009-04-08	1	C	JEC	QUAN	PA.XANT	1	15	100
15089	HANSE_EXPLORER_09	BLT	STA	2009-04-08	1	C	BJZ	QUAN	PA.XANT	2	10	100
9760	HANSE_EXPLORER_09	BLT	STA	2009-04-05	2	A	JEC	QUAN	PA.XANT	2	15	100
12706	HANSE_EXPLORER_09	BLT	STA	2009-04-05	2	A	SAS	QUAN	PA.XANT	3	10	100
20832	HANSE_EXPLORER_09	BLT	STA	2009-04-05	2	A	SAS	QUAN	PA.XANT	2	5	100
12353	HANSE_EXPLORER_09	BLT	STA	2009-04-05	2	B	SAS	QUAN	PA.XANT	1	10	100
20341	HANSE_EXPLORER_09	BLT	STA	2009-04-05	2	B	SAS	QUAN	PA.XANT	3	5	100
12271	HANSE_EXPLORER_09	BLT	STA	2009-04-05	2	C	SAS	QUAN	PA.XANT	4	10	100
12332	HANSE_EXPLORER_09	BLT	STA	2009-04-05	2	C	JEC	QUAN	PA.XANT	1	10	100
20279	HANSE_EXPLORER_09	BLT	STA	2009-04-05	2	C	SAS	QUAN	PA.XANT	2	5	100
20304	HANSE_EXPLORER_09	BLT	STA	2009-04-05	2	C	JEC	QUAN	PA.XANT	1	5	100
16902	HANSE_EXPLORER_09	BLT	STA	2009-04-05	5	A	SAS	QUAN	PA.XANT	3	10	100
17254	HANSE_EXPLORER_09	BLT	STA	2009-04-05	5	A	JEC	QUAN	PA.XANT	1	10	100
18683	HANSE_EXPLORER_09	BLT	STA	2009-04-05	5	A	SAS	QUAN	PA.XANT	1	15	100
25526	HANSE_EXPLORER_09	BLT	STA	2009-04-05	5	A	JEC	QUAN	PA.XANT	2	5	100
16614	HANSE_EXPLORER_09	BLT	STA	2009-04-05	5	B	SAS	QUAN	PA.XANT	3	10	100
17127	HANSE_EXPLORER_09	BLT	STA	2009-04-05	5	B	JEC	QUAN	PA.XANT	1	10	100
18413	HANSE_EXPLORER_09	BLT	STA	2009-04-05	5	B	JEC	QUAN	PA.XANT	3	15	100
23972	HANSE_EXPLORER_09	BLT	STA	2009-04-05	5	B	SAS	QUAN	PA.XANT	1	5	100
16739	HANSE_EXPLORER_09	BLT	STA	2009-04-05	5	C	SAS	QUAN	PA.XANT	6	10	100
18463	HANSE_EXPLORER_09	BLT	STA	2009-04-05	5	C	SAS	QUAN	PA.XANT	1	15	100
18478	HANSE_EXPLORER_09	BLT	STA	2009-04-05	5	C	JEC	QUAN	PA.XANT	8	15	100
23947	HANSE_EXPLORER_09	BLT	STA	2009-04-05	5	C	SAS	QUAN	PA.XANT	2	5	100
16813	HANSE_EXPLORER_09	BLT	STA	2009-04-06	6	A	BJZ	QUAN	PA.XANT	3	10	100
17190	HANSE_EXPLORER_09	BLT	STA	2009-04-06	6	A	SAS	QUAN	PA.XANT	3	10	100
23852	HANSE_EXPLORER_09	BLT	STA	2009-04-06	6	A	SAS	QUAN	PA.XANT	1	5	100
17189	HANSE_EXPLORER_09	BLT	STA	2009-04-06	6	B	SAS	QUAN	PA.XANT	2	10	100
23847	HANSE_EXPLORER_09	BLT	STA	2009-04-06	6	B	SAS	QUAN	PA.XANT	1	5	100
17202	HANSE_EXPLORER_09	BLT	STA	2009-04-06	7	A	BJZ	QUAN	PA.XANT	3	10	100
18644	HANSE_EXPLORER_09	BLT	STA	2009-04-06	7	A	BJZ	QUAN	PA.XANT	2	15	100
21678	HANSE_EXPLORER_09	BLT	STA	2009-04-06	7	A	SAS	QUAN	PA.XANT	2	5	100
26114	HANSE_EXPLORER_09	BLT	STA	2009-04-06	7	A	SAS	QUAN	PA.XANT	1	10	100
21337	HANSE_EXPLORER_09	BLT	STA	2009-04-06	7	B	SAS	QUAN	PA.XANT	3	5	100
21598	HANSE_EXPLORER_09	BLT	STA	2009-04-06	7	B	BJZ	QUAN	PA.XANT	1	5	100
26048	HANSE_EXPLORER_09	BLT	STA	2009-04-06	7	B	SAS	QUAN	PA.XANT	3	10	100
26059	HANSE_EXPLORER_09	BLT	STA	2009-04-06	7	B	BJZ	QUAN	PA.XANT	3	10	100
21104	HANSE_EXPLORER_09	BLT	STA	2009-04-06	7	C	BJZ	QUAN	PA.XANT	2	5	100
21200	HANSE_EXPLORER_09	BLT	STA	2009-04-06	7	C	SAS	QUAN	PA.XANT	3	5	100
25991	HANSE_EXPLORER_09	BLT	STA	2009-04-06	7	C	SAS	QUAN	PA.XANT	2	10	100
26133	HANSE_EXPLORER_09	BLT	STA	2009-04-06	7	C	BJZ	QUAN	PA.XANT	3	10	100
15992	HANSE_EXPLORER_09	BLT	STA	2009-04-06	8	A	BJZ	QUAN	PA.XANT	2	15	100
21069	HANSE_EXPLORER_09	BLT	STA	2009-04-06	8	A	SAS	QUAN	PA.XANT	1	5	100
25070	HANSE_EXPLORER_09	BLT	STA	2009-04-06	8	A	SAS	QUAN	PA.XANT	1	10	100
26155	HANSE_EXPLORER_09	BLT	STA	2009-04-06	8	A	BJZ	QUAN	PA.XANT	8	10	100
21238	HANSE_EXPLORER_09	BLT	STA	2009-04-06	8	B	SAS	QUAN	PA.XANT	2	5	100
24990	HANSE_EXPLORER_09	BLT	STA	2009-04-06	8	B	SAS	QUAN	PA.XANT	3	10	100
25850	HANSE_EXPLORER_09	BLT	STA	2009-04-06	8	B	BJZ	QUAN	PA.XANT	2	10	100
21060	HANSE_EXPLORER_09	BLT	STA	2009-04-06	8	C	BJZ	QUAN	PA.XANT	2	5	100
21731	HANSE_EXPLORER_09	BLT	STA	2009-04-06	8	C	SAS	QUAN	PA.XANT	2	5	100
25936	HANSE_EXPLORER_09	BLT	STA	2009-04-06	8	C	BJZ	QUAN	PA.XANT	3	10	100
25980	HANSE_EXPLORER_09	BLT	STA	2009-04-06	8	C	SAS	QUAN	PA.XANT	3	10	100
16190	HANSE_EXPLORER_09	BLT	STA	2009-04-07	9	A	JEC	QUAN	PA.XANT	2	15	100
21294	HANSE_EXPLORER_09	BLT	STA	2009-04-07	9	A	BJZ	QUAN	PA.XANT	1	5	100
24950	HANSE_EXPLORER_09	BLT	STA	2009-04-07	9	A	BJZ	QUAN	PA.XANT	3	10	100
15971	HANSE_EXPLORER_09	BLT	STA	2009-04-07	9	B	BJZ	QUAN	PA.XANT	1	15	100
16469	HANSE_EXPLORER_09	BLT	STA	2009-04-07	9	B	JEC	QUAN	PA.XANT	2	15	100
25944	HANSE_EXPLORER_09	BLT	STA	2009-04-07	9	B	BJZ	QUAN	PA.XANT	3	10	100
16171	HANSE_EXPLORER_09	BLT	STA	2009-04-07	9	C	JEC	QUAN	PA.XANT	1	15	100
15355	HANSE_EXPLORER_09	BLT	STA	2009-04-07	10	A	JEC	QUAN	PA.XANT	3	10	100
24643	HANSE_EXPLORER_09	BLT	STA	2009-04-07	10	A	BJZ	QUAN	PA.XANT	1	5	100
15353	HANSE_EXPLORER_09	BLT	STA	2009-04-07	10	B	BJZ	QUAN	PA.XANT	1	10	100
15555	HANSE_EXPLORER_09	BLT	STA	2009-04-07	10	B	JEC	QUAN	PA.XANT	1	10	100
24053	HANSE_EXPLORER_09	BLT	STA	2009-04-07	10	B	JEC	QUAN	PA.XANT	1	5	100
24256	HANSE_EXPLORER_09	BLT	STA	2009-04-07	10	B	BJZ	QUAN	PA.XANT	2	5	100
24055	HANSE_EXPLORER_09	BLT	STA	2009-04-07	10	C	BJZ	QUAN	PA.XANT	1	5	100
10318	HANSE_EXPLORER_09	BLT	STA	2009-04-08	12	A	JEC	QUAN	PA.XANT	2	15	100
14310	HANSE_EXPLORER_09	BLT	STA	2009-04-08	12	A	JEC	QUAN	PA.XANT	1	10	100
14624	HANSE_EXPLORER_09	BLT	STA	2009-04-08	12	A	BJZ	QUAN	PA.XANT	1	10	100
14491	HANSE_EXPLORER_09	BLT	STA	2009-04-08	12	B	BJZ	QUAN	PA.XANT	1	10	100
23463	HANSE_EXPLORER_09	BLT	STA	2009-04-08	12	B	BJZ	QUAN	PA.XANT	1	5	100
14889	HANSE_EXPLORER_09	BLT	STA	2009-04-05	13	C	AMF	QUAN	PA.XANT	3	10	100
10539	HANSE_EXPLORER_09	BLT	STA	2009-04-05	14	A	JEC	QUAN	PA.XANT	5	15	100
14776	HANSE_EXPLORER_09	BLT	STA	2009-04-05	14	A	SAS	QUAN	PA.XANT	7	10	100
18284	HANSE_EXPLORER_09	BLT	STA	2009-04-05	14	A	SAS	QUAN	PA.XANT	1	15	100
10542	HANSE_EXPLORER_09	BLT	STA	2009-04-05	14	B	JEC	QUAN	PA.XANT	4	15	100
14985	HANSE_EXPLORER_09	BLT	STA	2009-04-05	14	B	SAS	QUAN	PA.XANT	2	10	100
18271	HANSE_EXPLORER_09	BLT	STA	2009-04-05	14	B	SAS	QUAN	PA.XANT	2	15	100
14760	HANSE_EXPLORER_09	BLT	STA	2009-04-05	14	C	JEC	QUAN	PA.XANT	7	10	100
14991	HANSE_EXPLORER_09	BLT	STA	2009-04-05	14	C	SAS	QUAN	PA.XANT	5	10	100
24386	HANSE_EXPLORER_09	BLT	STA	2009-04-05	14	C	SAS	QUAN	PA.XANT	1	5	100
8813	HANSE_EXPLORER_09	BLT	STA	2009-04-05	15	A	BJZ	QUAN	PA.XANT	7	15	100
8989	HANSE_EXPLORER_09	BLT	STA	2009-04-05	15	A	AMF	QUAN	PA.XANT	1	15	100
14060	HANSE_EXPLORER_09	BLT	STA	2009-04-05	15	A	AMF	QUAN	PA.XANT	4	10	100
14111	HANSE_EXPLORER_09	BLT	STA	2009-04-05	15	A	BJZ	QUAN	PA.XANT	1	10	100
13578	HANSE_EXPLORER_09	BLT	STA	2009-04-05	15	B	AMF	QUAN	PA.XANT	3	10	100
13957	HANSE_EXPLORER_09	BLT	STA	2009-04-05	15	B	BJZ	QUAN	PA.XANT	5	10	100
8973	HANSE_EXPLORER_09	BLT	STA	2009-04-05	15	C	BJZ	QUAN	PA.XANT	2	15	100
13945	HANSE_EXPLORER_09	BLT	STA	2009-04-05	15	C	BJZ	QUAN	PA.XANT	4	10	100
14174	HANSE_EXPLORER_09	BLT	STA	2009-04-05	15	C	AMF	QUAN	PA.XANT	3	10	100
14134	HANSE_EXPLORER_09	BLT	STA	2009-04-06	18	C	AMF	QUAN	PA.XANT	1	10	100
12087	HANSE_EXPLORER_09	BLT	STA	2009-04-05	19	A	AMF	QUAN	PA.XANT	4	10	100
12206	HANSE_EXPLORER_09	BLT	STA	2009-04-05	19	A	BJZ	QUAN	PA.XANT	1	10	100
20661	HANSE_EXPLORER_09	BLT	STA	2009-04-05	19	A	AMF	QUAN	PA.XANT	1	5	100
20721	HANSE_EXPLORER_09	BLT	STA	2009-04-05	19	A	BJZ	QUAN	PA.XANT	1	5	100
12086	HANSE_EXPLORER_09	BLT	STA	2009-04-05	19	B	AMF	QUAN	PA.XANT	2	10	100
20659	HANSE_EXPLORER_09	BLT	STA	2009-04-05	19	B	AMF	QUAN	PA.XANT	1	5	100
12098	HANSE_EXPLORER_09	BLT	STA	2009-04-05	19	C	BJZ	QUAN	PA.XANT	1	10	100
9767	HANSE_EXPLORER_09	BLT	STA	2009-04-06	20	B	JEC	QUAN	PA.XANT	3	15	100
12266	HANSE_EXPLORER_09	BLT	STA	2009-04-06	20	B	AMF	QUAN	PA.XANT	2	10	100
12516	HANSE_EXPLORER_09	BLT	STA	2009-04-06	20	B	JEC	QUAN	PA.XANT	1	10	100
9550	HANSE_EXPLORER_09	BLT	STA	2009-04-06	20	C	JEC	QUAN	PA.XANT	1	15	100
12498	HANSE_EXPLORER_09	BLT	STA	2009-04-06	20	C	JEC	QUAN	PA.XANT	1	10	100
12547	HANSE_EXPLORER_09	BLT	STA	2009-04-06	20	C	AMF	QUAN	PA.XANT	1	10	100
12485	HANSE_EXPLORER_09	BLT	STA	2009-04-06	21	A	AMF	QUAN	PA.XANT	2	10	100
12515	HANSE_EXPLORER_09	BLT	STA	2009-04-06	21	B	AMF	QUAN	PA.XANT	1	10	100
20719	HANSE_EXPLORER_09	BLT	STA	2009-04-06	21	C	AMF	QUAN	PA.XANT	1	5	100
8482	HANSE_EXPLORER_09	BLT	STA	2009-04-07	22	A	AMF	QUAN	PA.XANT	1	15	100
8555	HANSE_EXPLORER_09	BLT	STA	2009-04-07	22	A	SAS	QUAN	PA.XANT	1	15	100
11372	HANSE_EXPLORER_09	BLT	STA	2009-04-07	22	A	SAS	QUAN	PA.XANT	2	10	100
11469	HANSE_EXPLORER_09	BLT	STA	2009-04-07	22	A	AMF	QUAN	PA.XANT	2	10	100
22809	HANSE_EXPLORER_09	BLT	STA	2009-04-07	22	A	SAS	QUAN	PA.XANT	2	5	100
23177	HANSE_EXPLORER_09	BLT	STA	2009-04-07	22	A	AMF	QUAN	PA.XANT	1	5	100
11413	HANSE_EXPLORER_09	BLT	STA	2009-04-07	22	B	AMF	QUAN	PA.XANT	1	10	100
22807	HANSE_EXPLORER_09	BLT	STA	2009-04-07	22	B	SAS	QUAN	PA.XANT	1	5	100
11936	HANSE_EXPLORER_09	BLT	STA	2009-04-07	22	C	AMF	QUAN	PA.XANT	2	10	100
11438	HANSE_EXPLORER_09	BLT	STA	2009-04-07	23	C	AMF	QUAN	PA.XANT	4	10	100
11647	HANSE_EXPLORER_09	BLT	STA	2009-04-07	23	C	SAS	QUAN	PA.XANT	5	10	100
12013	HANSE_EXPLORER_09	BLT	STA	2009-04-08	24	A	SAS	QUAN	PA.XANT	5	10	100
12026	HANSE_EXPLORER_09	BLT	STA	2009-04-08	24	A	AMF	QUAN	PA.XANT	3	10	100
12033	HANSE_EXPLORER_09	BLT	STA	2009-04-08	24	B	SAS	QUAN	PA.XANT	1	10	100
22698	HANSE_EXPLORER_09	BLT	STA	2009-04-08	24	B	SAS	QUAN	PA.XANT	1	5	100
12015	HANSE_EXPLORER_09	BLT	STA	2009-04-08	24	C	SAS	QUAN	PA.XANT	1	10	100
12031	HANSE_EXPLORER_09	BLT	STA	2009-04-08	24	C	AMF	QUAN	PA.XANT	2	10	100
11745	HANSE_EXPLORER_09	BLT	STA	2009-04-08	25	A	AMF	QUAN	PA.XANT	1	10	100		295
15401	HANSE_EXPLORER_09	BLT	VOS	2009-04-01	1	A	SAS	QUAN	PA.XANT	1	10	100
15776	HANSE_EXPLORER_09	BLT	VOS	2009-04-01	1	A	BJZ	QUAN	PA.XANT	1	10	100
24313	HANSE_EXPLORER_09	BLT	VOS	2009-04-01	1	A	SAS	QUAN	PA.XANT	1	5	100
15544	HANSE_EXPLORER_09	BLT	VOS	2009-04-01	1	B	BJZ	QUAN	PA.XANT	3	10	100
15170	HANSE_EXPLORER_09	BLT	VOS	2009-04-01	1	C	SAS	QUAN	PA.XANT	1	10	100
12104	HANSE_EXPLORER_09	BLT	VOS	2009-04-01	2	B	BJZ	QUAN	PA.XANT	2	10	100
20334	HANSE_EXPLORER_09	BLT	VOS	2009-04-01	2	B	SAS	QUAN	PA.XANT	2	5	100
12502	HANSE_EXPLORER_09	BLT	VOS	2009-04-01	2	C	SAS	QUAN	PA.XANT	1	10	100
20372	HANSE_EXPLORER_09	BLT	VOS	2009-04-01	2	C	BJZ	QUAN	PA.XANT	1	5	100
11168	HANSE_EXPLORER_09	BLT	VOS	2009-04-01	3	A	JEC	QUAN	PA.XANT	1	15	100
12987	HANSE_EXPLORER_09	BLT	VOS	2009-04-01	3	A	AMF	QUAN	PA.XANT	1	10	100
11152	HANSE_EXPLORER_09	BLT	VOS	2009-04-01	3	B	AMF	QUAN	PA.XANT	1	15	100
13104	HANSE_EXPLORER_09	BLT	VOS	2009-04-01	3	B	JEC	QUAN	PA.XANT	1	10	100
22334	HANSE_EXPLORER_09	BLT	VOS	2009-04-01	4	A	SAS	QUAN	PA.XANT	1	5	100
11004	HANSE_EXPLORER_09	BLT	VOS	2009-04-01	4	B	SAS	QUAN	PA.XANT	1	15	100
11054	HANSE_EXPLORER_09	BLT	VOS	2009-04-01	4	B	BJZ	QUAN	PA.XANT	3	15	100
13059	HANSE_EXPLORER_09	BLT	VOS	2009-04-01	4	B	BJZ	QUAN	PA.XANT	1	10	100
13499	HANSE_EXPLORER_09	BLT	VOS	2009-04-01	4	B	SAS	QUAN	PA.XANT	2	10	100
13464	HANSE_EXPLORER_09	BLT	VOS	2009-04-01	4	C	SAS	QUAN	PA.XANT	2	10	100
11240	HANSE_EXPLORER_09	BLT	VOS	2009-04-01	5	A	AMF	QUAN	PA.XANT	1	15	100
18421	HANSE_EXPLORER_09	BLT	VOS	2009-04-01	5	A	JEC	QUAN	PA.XANT	1	15	100
13027	HANSE_EXPLORER_09	BLT	VOS	2009-04-01	5	B	AMF	QUAN	PA.XANT	1	10	100
18418	HANSE_EXPLORER_09	BLT	VOS	2009-04-01	5	B	JEC	QUAN	PA.XANT	1	15	100
16753	HANSE_EXPLORER_09	BLT	VOS	2009-04-02	6	A	AMF	QUAN	PA.XANT	1	10	100
16979	HANSE_EXPLORER_09	BLT	VOS	2009-04-02	6	A	SAS	QUAN	PA.XANT	2	10	100
23755	HANSE_EXPLORER_09	BLT	VOS	2009-04-02	6	A	SAS	QUAN	PA.XANT	1	5	100
17067	HANSE_EXPLORER_09	BLT	VOS	2009-04-02	6	C	SAS	QUAN	PA.XANT	3	10	100
18429	HANSE_EXPLORER_09	BLT	VOS	2009-04-02	6	C	AMF	QUAN	PA.XANT	1	15	100
16376	HANSE_EXPLORER_09	BLT	VOS	2009-04-03	8	B	JEC	QUAN	PA.XANT	1	15	100
21600	HANSE_EXPLORER_09	BLT	VOS	2009-04-03	8	B	SAS	QUAN	PA.XANT	2	5	100
16427	HANSE_EXPLORER_09	BLT	VOS	2009-04-03	8	C	JEC	QUAN	PA.XANT	1	15	100
21124	HANSE_EXPLORER_09	BLT	VOS	2009-04-03	8	C	SAS	QUAN	PA.XANT	2	5	100
25283	HANSE_EXPLORER_09	BLT	VOS	2009-04-03	9	A	BJZ	QUAN	PA.XANT	1	10	100
16257	HANSE_EXPLORER_09	BLT	VOS	2009-04-03	9	B	BJZ	QUAN	PA.XANT	1	15	100
16447	HANSE_EXPLORER_09	BLT	VOS	2009-04-03	9	B	AMF	QUAN	PA.XANT	1	15	100
25436	HANSE_EXPLORER_09	BLT	VOS	2009-04-03	9	B	BJZ	QUAN	PA.XANT	2	10	100
24989	HANSE_EXPLORER_09	BLT	VOS	2009-04-03	9	C	BJZ	QUAN	PA.XANT	2	10	100
10148	HANSE_EXPLORER_09	BLT	VOS	2009-04-01	10	B	JEC	QUAN	PA.XANT	6	15	100
11070	HANSE_EXPLORER_09	BLT	VOS	2009-04-01	10	B	AMF	QUAN	PA.XANT	2	15	100
15094	HANSE_EXPLORER_09	BLT	VOS	2009-04-01	10	B	AMF	QUAN	PA.XANT	2	10	100
9852	HANSE_EXPLORER_09	BLT	VOS	2009-04-01	10	C	JEC	QUAN	PA.XANT	2	15	100		64
