# Supplementary material for: Decoding diversity in a coral reef fish species complex with restricted range using metagenomic sequencing of gut contents
Source: Ecol Evol. 2020 Mar 10;10(7):3413–23. doi: 10.1002/ece3.6138 (PMC7141070; doi:10.1002/ece3.6138)
Supplement: Supplementary file 3 — TableS4 [file ECE3-10-3413-s003.xlsx]

## Sheet: Overview
Worksheets
Metadata	Information about the performed literature searches
Web of Knowledge Search	List of papers reviewed for the Web of Knowledge search
FishNet2 Records	All records of four species in the Paracirrhites arc-eye species complex

## Sheet: Web of Knowledge Search
Authors	Title	Journal	Abstract	Year	DOI	Arc-eye complex?	Range Information?	Region
Hereward, Hannah F. R.; Gentle, Louise K.; Ray, Nicholas D.; et al.	Habitat associations of hawkfish: depth, distribution, and density at two sites in Kenya	BULLETIN OF MARINE SCIENCE		2019	10.5343/bms.2018.0035		yes	East Africa (Kenya)
Whitney, Jonathan L.; Bowen, Brian W.; Karl, Stephen A.	Flickers of speciation: Sympatric colour morphs of the arc-eye hawkfish, Paracirrhites arcatus, reveal key elements of divergence with gene flow	MOLECULAR ECOLOGY		2018	10.1111/mec.14527	yes
Whitney, Jonathan L.; Donahue, Megan J.; Karl, Stephen A.	Niche divergence along a fine-scale ecological gradient in sympatric color morphs of a coral reef fish	ECOSPHERE		2018	10.1002/ecs2.2015	yes
Mihalitsis, Michalis; Bellwood, David R.	A morphological and functional basis for maximum prey size in piscivorous fishes	PLOS ONE		2017	10.1371/journal.pone.0184679
Coker, Darren J.; Chaidez, Veronica; Berumen, Michael L.	Habitat Use and Spatial Variability of Hawkfishes with a Focus on Colour Polymorphism in Paracirrhites forsteri	PLOS ONE		2017	10.1371/journal.pone.0169079
Gallagher, Austin J.; Brandl, Simon J.; Stier, Adrian C.	Intraspecific variation in body size does not alter the effects of mesopredators on prey	ROYAL SOCIETY OPEN SCIENCE		2016	10.1098/rsos.160414
Kadota, Tatsuru; Sakai, Yoichi	Mating system of the freckled hawkfish, Paracirrhites forsteri (Cirrhitidae) on Kuchierabu-jima Island reefs, southern Japan	ENVIRONMENTAL BIOLOGY OF FISHES	The mating system of cirrhitids is generally classified as harem polygyny. However, detailed information on the spatial distribution patterns and mating relationships is lacking in large hawkfish species. We investigated the spatial distribution patterns and mating relationships among individuals of the large hawkfish, Paracirrhites forsteri, on a Kuchierabu-jima Island reef in southern Japan. La…	2016	10.1007/s10641-016-0520-y
Coker, Darren J.; Hoey, Andrew S.; Wilson, Shaun K.; et al.	Habitat Selectivity and Reliance on Live Corals for Indo-Pacific Hawkfishes (Family: Cirrhitidae)	PLOS ONE	Hawkfishes (family: Cirrhitidae) are small conspicuous reef predators that commonly perch on, or shelter within, the branches of coral colonies. This study examined habitat associations of hawkfishes, and explicitly tested whether hawkfishes associate with specific types of live coral. Live coral use and habitat selectivity of hawkfishes was explored at six locations from Chagos in the central In…	2015	10.1371/journal.pone.0138136
Leray, Matthieu; Meyer, Christopher P.; Mills, Suzanne C.	Metabarcoding dietary analysis of coral dwelling predatory fish demonstrates the minor contribution of coral mutualists to their highly partitioned, generalist diet	PEERJ	Understanding the role of predators in food webs can be challenging in highly diverse predator/prey systems composed of small cryptic species. DNA based dietary analysis can supplement predator removal experiments and provide high resolution for prey identification. Here we use a metabarcoding approach to provide initial insights into the diet and functional role of coral-dwelling predatory fish …	2015	10.7717/peerj.1047	yes
Stier, Adrian C.; Geange, Shane W.; Hanson, Kate M.; et al.	Predator density and timing of arrival affect reef fish community assembly	ECOLOGY	Most empirical studies of predation use simple experimental approaches to quantify the effects of predators on prey (e.g., using constant densities of predators, such as ambient vs. zero). However, predator densities vary in time, and these effects may not be well represented by studies that use constant predator densities. Although studies have independently examined the importance of predator d…	2013	10.1890/11-1983.1	yes
Stier, Adrian C.; Geange, Shane W.; Bolker, Benjamin M.	Predator density and competition modify the benefits of group formation in a shoaling reef fish	OIKOS	Synthesis Predation risk experienced by individuals living in groups depends on the balance between predator dilution, competition for refuges, and predator interference or synergy. These interactions operate between prey species as well: the benefits of group living decline in the presence of an alternative prey species. We apply a novel model-fitting approach to data from field experiments to d…	2013	10.1111/j.1600-0706.2012.20726.x	yes
DeMartini, Edward E.; Wren, Johanna L. K.; Kobayashi, Donald R.	Persistent spatial patterns of recruitment in a guild of Hawaiian coral reef fishes	MARINE ECOLOGY PROGRESS SERIES	We herein describe a long-term (22 consecutive yr, 1990 to 2011) time series of recruitment surveys for a guild of coral-sheltering fishes at 7 to 12 sites along a 26 km section of the west coast of Hawaii Island. For arc-eye hawkfish, the numerically dominant species, recruitment (defined as the contribution of young-of-year to the benthic population within several months after settlement from t…	2013	10.3354/meps10306	yes
Ortiz, Delisse M.; Tissot, Brian N.	Evaluating ontogenetic patterns of habitat use by reef fish in relation to the effectiveness of marine protected areas in West Hawaii	JOURNAL OF EXPERIMENTAL MARINE BIOLOGY AND ECOLOGY		2012	10.1016/j.jembe.2012.06.005
Whitney, Jonathan L.; Karl, Stephen A.	Development of 38 microsatellite loci from the Arceye hawkfish,Paracirrhites arcatus, using next-generation sequencing and cross-amplification in other Cirrhitid species	CONSERVATION GENETICS RESOURCES	The Arceye hawkfish, Paracirrhites arcatus, exhibits two distinct color morphotypes found sympatrically throughout the Indo-Pacific. To provide tools for addressing evolutionary and management questions, we used 454 sequencing to construct a microsatellite-enriched genomic library for both P. arcatus morphotypes. Thirty-eight polymorphic microsatellites were isolated and characterized. We found a…	2012	10.1007/s12686-011-9589-y	yes
Walsh, S. M.; Hamilton, S. L.; Ruttenberg, B. I.; et al.	Fishing top predators indirectly affects condition and reproduction in a reef-fish community	JOURNAL OF FISH BIOLOGY		2012	10.1111/j.1095-8649.2011.03209.x	yes
Holbrook, Sally J.; Schmitt, Russell J.; Brooks, Andrew J.	Indirect effects of species interactions on habitat provisioning	OECOLOGIA	Species that shelter in a biogenic habitat can influence their refugia and, in turn, play an essential role in shaping local patterns of biodiversity. Here we explore a positive feedback loop between the provisioning rate of habitat-forming branching corals and their associated fishes and show how interactions between two groups of fish-the planktivorous damselfish and predatory hawkfish-altered …	2011	10.1007/s00442-011-1912-5
Kadota, Tatsuru; Sakai, Yoichi; Hashimoto, Hiroaki; et al.	Diel and lunar spawning periodicity of the hawkfish Paracirrhitesforsteri (Cirrhitidae) on the reefs of Kuchierabu-jima Island, southern Japan	ICHTHYOLOGICAL RESEARCH		2010	10.1007/s10228-009-0124-z
Schmitt, Russell J.; Holbrook, Sally J.; Brooks, Andrew J.; et al.	Intraguild predation in a structured habitat: distinguishing multiple-predator effects from competitor effects	ECOLOGY		2009	0.1890/08-1225.1	yes
Kane, Corinne N.; Brooks, Andrew J.; Holbrook, Sally J.; et al.	The role of microhabitat preference and social organization in determining the spatial distribution of a coral reef fish	ENVIRONMENTAL BIOLOGY OF FISHES		2009	10.1007/s10641-008-9377-z
Lafferty, Kevin D.; Shaw, Jenny C.; Kuris, Armand M.	Reef Fishes Have Higher Parasite Richness at Unfished Palmyra Atoll Compared to Fished Kiritimati Island	ECOHEALTH	We compared parasite communities at two coral atolls in the Line Islands chain of the central Pacific (Kiritimati Island and Palmyra Atoll). Palmyra Atoll is relatively pristine while Kiritimati Island is heavily fished. At each island, we sampled five fish species for helminth and arthropod endoparasites: Chromis margaritifer, Plectroglyphidodon dickii, Paracirrhites arcatus, Acanthurus nigrican…	2008	10.1007/s10393-008-0196-7	yes
Shima, Jeffrey S.; Osenberg, Craig W.; St Mary, Colette M.	Quantifying site quality in a heterogeneous landscape: Recruitment of a reef fish	ECOLOGY	Heterogeneity in site quality can play an important role in patterns of abundance and population dynamics. Yet, estimating site quality in natural systems can be problematic because site quality can (1) vary through ontogeny for a focal organism, leading to shifts in site quality with age, (2) be confounded with (or masked by) variation in traits of individuals populating the sites, and (3) be co…	2008	10.1890/07-0021.1
Parenti, P	On the status of species classified in the genus Perca by Johann Julius Walbaum (1792)	ZOOLOGICAL STUDIES	On the status of species classified in the genus Perca by Johann Julius Walbaum (1792). Zoological Studies 42(4): 491-505. The status of 20 nominal species described by Walbaum (1792) in the genus Perca is determined. Thirteen nominal species (P. bifasciata, P. callyodon, P. grammistes, P. jagonis, P. koelreuteri, P. koschar, P. nadjil, P. norwegica, P. reticulata, P. septemfasciata, P. tessellat…	2003	na
Donaldson, TJ	Assessing phylogeny, historical ecology, and the mating systems of hawkfishes (Cirrhitidae)	PROCEEDINGS OF THE 5TH INDO-PACIFIC FISH CONFERENCE	Phylogenetic analyses of behavioral, ecological, and life history (BELH) characters have utility in testing hypotheses generated from systematic studies of morphological and molecular characters. Trees generated from BELH characters provide complimentary or alternate hypotheses of phylogeny within a group. BELH characters may also be examined by parsimony methods to determine which are historical…	1999	na	yes
Wakeling, JM; Johnston, IA	Muscle power output limits fast-start performance in fish	JOURNAL OF EXPERIMENTAL BIOLOGY	Fast-starts associated with escape responses were filmed at the median habitat temperatures of six teleost fish: Notothenia coriiceps and Notothenia rossii (Antarctica), Myoxocephalus scorpius (North Sea), Scorpaena notata and Serranus cabrilla (Mediterranean) and Paracirrhites forsteri (Indo-West-Pacific Ocean). Methods are presented for estimating the spine positions for silhouettes of swimming…	1998	na	no
DeMartini, EE; Donaldson, TJ	Color morph-habitat relations in the arc-eye hawkfish Paracirrhitesarcatus (Pisces: Cirrhitidae)	COPEIA	The arc-eye hawkfish Paracirrhites arcatus, like other congeners, has multiple color morphs whose relative abundances vary greatly among geographic locations, To gain insight into the environmental factors that potentially influence the morph distributions of this species, we conducted two series of surveys at different spatial scales. One extensive, broad-scale survey of 165 central, south, and …	1996	10.2307/1446852	yes
JOHNSTON, IA (JOHNSTON, IA); CLARKE, A (CLARKE, A); WARD, P (WARD, P)	TEMPERATURE AND METABOLIC-RATE IN SEDENTARY FISH FROM THE ANTARCTIC, NORTH-SEA AND INDO-WEST PACIFIC-OCEAN	MARINE BIOLOGY	Resting metabolic rate (V(O2)[rest]) was measured in demersal stages of the teleost Notothenia neglecta Nybelin from the South Orkney Islands, Antarctica, from 1985 to 1987. The relationship between V(O2)[rest] and body mass (Mb) conformed to the general relationship V(O2)[rest] = a (Mb(b), where a is a proportionality constant and b is the scaling exponent. V(O2)[rest] (mg O2 h-1) was found to s…	1991	10.1007/BF01319386	yes
IDA, H (IDA, H); SANO, M (SANO, M); KAWASHIMA, N (KAWASHIMA, N); YASUDA, F (YASUDA, F)	NEW RECORDS OF A POMACENTRID FISH DASCYLLUS-MELANURUS AND A CIRRHITID FISH, PARACIRRHITES-HEMISTICTUS FROM JAPANESE WATERS	JAPANESE JOURNAL OF ICHTHYOLOGY		1977	na	no
DONALDSON, TJ	SOCIAL-ORGANIZATION AND REPRODUCTIVE-BEHAVIOR OF THE HAWKFISH CIRRHITICHTHYS-FALCO (CIRRHITIDAE)	BULLETIN OF MARINE SCIENCE		1987	na	no
DONALDSON, TJ; COLIN, PL	PELAGIC SPAWNING OF THE HAWKFISH OXYCIRRHITES-TYPUS (CIRRHITIDAE)	ENVIRONMENTAL BIOLOGY OF FISHES		1989	10.1007/BF00001403	no
DONALDSON, TJ	FACULTATIVE MONOGAMY IN OBLIGATE CORAL-DWELLING HAWKFISHES (CIRRHITIDAE)	ENVIRONMENTAL BIOLOGY OF FISHES		1989	10.1007/BF00002466
DONALDSON, TJ	REPRODUCTIVE-BEHAVIOR AND SOCIAL-ORGANIZATION OF SOME PACIFIC HAWKFISHES (CIRRHITIDAE)	JAPANESE JOURNAL OF ICHTHYOLOGY		1990	na	yes
TANAKA, Y; SUZUKI, K	SPAWNING, EGGS AND LARVAE OF THE HAWKFISH, CIRRHITICHTHYS-AUREUS, IN AN AQUARIUM	JAPANESE JOURNAL OF ICHTHYOLOGY		1991	na	no
KOBAYASHI, K; SUZUKI, K	HERMAPHRODITISM AND SEXUAL FUNCTION IN CIRRHITICHTHYS-AUREUS AND THE OTHER JAPANESE HAWKFISHES (CIRRHITIDAE, TELEOSTEI)	JAPANESE JOURNAL OF ICHTHYOLOGY		1992	na
SADOVY, Y; DONALDSON, TJ	SEXUAL PATTERN OF NEOCIRRHITES ARMATUS (CIRRHITIDAE) WITH NOTES ON OTHER HAWKFISH SPECIES	ENVIRONMENTAL BIOLOGY OF FISHES		1995	na
Williams, I. D.; Walsh, W. J.; Tissot, B. N.; et al.	Impact of observers' experience level on counts of fishes in underwater visual surveys	MARINE ECOLOGY PROGRESS SERIES	Underwater visual surveys are widely used to estimate reef fish abundance. Using data from repeated surveys of coral reef sites on West Hawai'i, we assessed one possible factor driving variation among and within observers' counts, namely the level of observers' previous survey experience. Increasing experience was associated with higher estimates of species richness and of abundance for some but …	2006	na
Donaldson, TJ	Phylogeny, reef fish conservation biology, and the Live Reef Fish Trade	FISHERIES SCIENCE	Coral reefs and associated systems support highly diverse assemblages of fishes that demonstrate remarkable variation in patterns of geographic distribution, ecology, behavior and life history. Unfortunately, our understanding of these patterns is relatively limited. Meanwhile, many species for which little information exists are under direct or indirect threat from destructive fishing, over-fish…	2002	10.2331/fishsci.68.sup1_143

## Sheet: FishNet2 Records
InstitutionCode	CollectionCode	CatalogNumber	IndividualCount	ScientificName	Family	PreparationType	Tissues	Latitude	Longitude	CoordinateUncertaintyInMeters	HorizontalDatum	Country	StateProvince	County	Island	IslandGroup	Locality	VerbatimElevation	VerbatimDepth	YearCollected	MonthCollected	DayCollected	Collector	GeorefMethod	LatLongComments	BasisOfRecord	Remarks	DateLastModified
MNHN	IC	1980-0069	2	Paracirrhites nisus randall, 1963	Cirrhitidae							polynesie	tuamotu				rangiroa(i.)						fourmanoir			PreservedSpecimen		2016-09-30 11:07:51
MCZ	Ich	158565	1	Paracirrhites nisus	Cirrhitidae	whole animal (alcohol)		-4.43417	-171.245	0	deg. min. sec.	Kiribati					Pacific, Western Central, Phoenix Group: off NE side Manra (Sydney Island).; 20 m		20 meters				Steve Bailey, and party	unknown		PreservedSpecimen	age class: adult; standard length: 41mm	2017-06-28 17:54:01
BPBM	I	14024	2	Paracirrhites nisus	CIRRHITIDAE										Manihi Atoll	Tuamotu Archipelago	Pacific Ocean, Manihi Atoll; 1/4 mile NW of pass; outside reef		20-30ft	1971	4	11	D.B. Cannoy and J.D. Bryant			PreservedSpecimen		2001-05-23
BPBM	I	14008	4	Paracirrhites nisus	CIRRHITIDAE										Rangiroa Atoll	Tuamotu Archipelago	Pacific Ocean, Rangiroa Atoll; 1 mile E of Avatoru Pass		20-40ft	1971	4	9	J.E. Randall, D.B. Cannoy, and J.D. Bryant			PreservedSpecimen		2001-05-29
BPBM	I	16521	1	Paracirrhites nisus	CIRRHITIDAE										Oeno Atoll	Pitcairn Group	Pacific Ocean, Oeno Atoll; N side of atoll; off small boat passage		40-60ft	1970	12	18	J.E. Randall, D.B. Cannoy, J.R. Haywood, and D.N. Hewett			PreservedSpecimen		1998-08-03
BPBM	I	12785	1	Paracirrhites bicolor	CIRRHITIDAE										Rangiroa Atoll	Tuamotu Archipelago	Pacific Ocean, Rangiroa Atoll; 200 meters E of Tiputa Pass; outside reef		30ft	1971	4	6	J.E. Randall			PreservedSpecimen		2001-08-16
BPBM	I	14053	1	Paracirrhites bicolor	CIRRHITIDAE										Takaroa Atoll	Tuamotu Archipelago	Pacific Ocean, Takaroa Atoll; 2 miles N of pass; outside reef		45ft	1971	4	14	D.B. Cannoy			PreservedSpecimen		2001-08-07
CAS	SU	54224	1	Paracirrhites xanthus	Cirrhitidae	alc-75% EtOH		-17.4811	-149.853	515		French Polynesia	Iles du Vent		Moorea	Society Is.	outside barrier reef 200 yards west of Tareu Pass		15 ft	1957	5	15	Randall, John E.			PreservedSpecimen	Publ.: Proc. USNM 114(3472):413, fig. 15.	2013-06-28
CAS	ICH	40517	1	Paracirrhites xanthus	Cirrhitidae	alc-75% EtOH						Kiribati			Abariringa (Kanton) Atoll	Phoenix Is.	Outer reef, leeward edge.		30-60 ft	1977	8	17	McCosker, J. E.; McCosker, S.			PreservedSpecimen	Collected for Steinhart Aquarium. Thermal death.	2013-06-28
CAS	ICH	42101	1	Paracirrhites xanthus	Cirrhitidae	alc-75% EtOH		1.9625	-157.488	3041		Kiribati			Abariringa (Kanton) Atoll	Phoenix Is.	Outside lagoon entrance.		60 ft				McCosker, John E.			PreservedSpecimen	144	2013-06-28
MNHN	IC	1980-0071	2	Paracirrhites xanthus randall, 1963	Cirrhitidae							polynesie	tuamotu				rangiroa(i.)						fourmanoir			PreservedSpecimen		2016-09-30 11:07:51
MCZ	Ich	158566	1	Paracirrhites xanthus	Cirrhitidae	whole animal (alcohol)		-4.67528	-174.543	0	deg. min. sec.	Kiribati					Pacific, Western Central, Phoenix Group: Nikumaroro Atoll (Gardner Island), lee side of atoll near boat channel.; 15 m		15 meters				Steve Bailey, and party	unknown		PreservedSpecimen	age class: adult; standard length: 78mm	2017-06-28 17:54:01
MCZ	Ich	159129	1	Paracirrhites xanthus	Cirrhitidae	whole animal (alcohol)		-4.48139	-172.174	0	deg. min. sec.	Kiribati					Pacific, Western Central, Phoenix Group: Orona (Hull Island), at mouth of lagoon channel.; 14.6 m		14.6 meters				Steve Bailey, and party	unknown		PreservedSpecimen	age class: adult; standard length: 40mm	2017-06-28 17:54:26
MCZ	Ich	162533	1	Paracirrhites xanthus	Cirrhitidae	whole animal (alcohol)		-2.78	-171.725	0	deg. min. sec.	Kiribati					Pacific, Western Central, Phoenix Group: Canton Atoll in front of sheer wall with overhangs and grottos.; 14 m		14 meters				Gerald R. Allen	unknown		PreservedSpecimen	age class: adult; standard length: 64mm	2017-06-28 17:54:33
BPBM	I	14056	1	Paracirrhites xanthus	CIRRHITIDAE										Takaroa Atoll	Tuamotu Archipelago	Pacific Ocean, Takaroa Atoll; 2 miles N of pass; outside reef		45ft	1971	4	14	D.B. Cannoy			PreservedSpecimen		2001-05-15
BPBM	I	8341	1	Paracirrhites xanthus	CIRRHITIDAE										Tikehau Atoll	Tuamotu Archipelago	Pacific Ocean, Tikehau Atoll		80ft	1957	6	14	J.E. Randall			PreservedSpecimen		2001-08-31
BPBM	I	14025	1	Paracirrhites xanthus	CIRRHITIDAE										Manihi Atoll	Tuamotu Archipelago	Pacific Ocean, Manihi Atoll; 1/4 mile NW of pass; outside reef		40ft	1971	4	11	J.E. Randall			PreservedSpecimen		2001-05-23
BPBM	I	39493	1	Paracirrhites xanthus	CIRRHITIDAE										Pukapuka Atoll (Cook)	Cook Islands	Pacific Ocean, Pukapuka Atoll (Cook)			2004	3	3	G. McCormack			PreservedSpecimen		2004-06-14
BPBM	I	39488	1	Paracirrhites xanthus	CIRRHITIDAE										Pukapuka Atoll (Cook)	Cook Islands	Pacific Ocean, Pukapuka Atoll (Cook)			2004	3	1	G. McCormack			PreservedSpecimen		2004-06-14
BPBM	I	11669	1	Paracirrhites xanthus	CIRRHITIDAE										Fatuhiva	Marquesas Islands	Pacific Ocean, Fatuhiva; NE side of Matahumu Point; rocky shore		30ft	1971	4	18	J.E. Randall			PreservedSpecimen		2002-07-10
BPBM	I	38490	2	Paracirrhites xanthus	CIRRHITIDAE										Rangiroa Atoll	Tuamotu Archipelago	Pacific Ocean, Rangiroa Atoll; outside reef near pass		10m	1998	9	21	J.E. Randall			PreservedSpecimen		2002-02-26
ROM	Fishes	59855	4	Paracirrhites xanthus	Cirrhitidae	whole animal (ETOH)		-17.5778	-149.877		decimal degrees	French Polynesia	Society Islands				Moorea, 100 M S of Passe Matauvau on SW Coast of Island, Pacific Ocean			1989	7	12	Winterbottom, R.; Holleman, W.; Mooi, R.			PreservedSpecimen		2018-03-04
ROM	Fishes	59854	5	Paracirrhites xanthus	Cirrhitidae	whole animal (ETOH)		-17.5333	-149.762		decimal degrees	French Polynesia	Society Islands				Moorea, Just south of Passe Vaiare About 1/3 of Way Down East Coast, Pacific Ocean			1989	12	6	Winterbottom, R.; Mooi, R.; Holleman, W.			PreservedSpecimen		2018-03-04
ROM	Fishes	59853	1	Paracirrhites xanthus	Cirrhitidae	whole animal (ETOH)		-17.4917	-149.754		decimal degrees	French Polynesia	Society Islands				Moorea, NE Side of Island off S End of Airport Runway, Pacific Ocean			1989	12	5	Winterbottom, R.; Mooi, R.; Holleman, W.			PreservedSpecimen		2018-03-04
ROM	Fishes	59856	4	Paracirrhites xanthus	Cirrhitidae	whole animal (ETOH)		-17.4869	-149.764		decimal degrees	French Polynesia	Society Islands				Moorea, Off NE Tip near Airport; .75 km N of Rw89-12, Pacific Ocean			1989	12	16	Winterbottom, R.; Mooi, R.			PreservedSpecimen		2018-03-04
FMNH	Fishes	123171	3	Paracirrhites arcatus	Cirrhitidae			7.75292	134.614			Palau	Ngarchelong		Ngerchur	Palau Islands	Pacific, fringing reef slope W of Ngerchur Island, last small island in Palau chain		5 meters-30 meters	2006	4	3	Palau 2006 Team			PreservedSpecimen		2015-4-30T10:15:19.000CMT
FMNH	Fishes	125528	7	Paracirrhites arcatus	Cirrhitidae			12.6197	120.496			Philippines		Mindoro			Pacific, Apo Reef, southern tip		0 meters-3 meters	2003	3	3	Busuanga team			PreservedSpecimen		2015-3-31T16:44:42.000CMT
FMNH	Fishes	121248	1	Paracirrhites arcatus	Cirrhitidae			-19.6566	-174.302			Tonga	Ha'apai		Ha'ano	Tonga	Pacific, Ha'ano Tunnels			2009	3	11	J. A. Drew			PreservedSpecimen		2015-4-30T10:12:55.000CMT
FMNH	Fishes	123165	10	Paracirrhites arcatus	Cirrhitidae			7.5285	134.382			Palau	Aimeliik		Babelthuap	Palau Islands	Pacific, outer reef slope on SW corner of Metkur Reef (Satan's Corner), W side of Babelthuap Island		5 meters-20 meters	2006	3	25	Palau 2006 Team - 2			PreservedSpecimen		2015-4-30T10:15:19.000CMT
FMNH	Fishes	112156	1	Paracirrhites arcatus	Cirrhitidae			-10.1586	144.591								South Pacific, Ashmore Reef, northeast side, outer slope		4 meters-24 meters	1993	1	25	FNQ team			PreservedSpecimen		2015-3-13T19:28:45.000CMT
FMNH	Fishes	55664	5	Paracirrhites arcatus	Cirrhitidae							Hawaiian Islands			Oahu*	Hawaiian Islands	North Pacific, Hawaii, Honolulu						D. S. Jordan			PreservedSpecimen		2015-3-6T20:09:42.000CMT
FMNH	Fishes	16261	1	Paracirrhites arcatus	Cirrhitidae							Cook Islands			Aitutaki Island	Cook Islands	South Pacific, Cook Archipelago, Aitutaki Island			1930						PreservedSpecimen		2015-3-7T01:44:03.000CMT
FMNH	Fishes	123166	1	Paracirrhites arcatus	Cirrhitidae			7.81674	134.528			Palau	Ngarchelong		Ngarchelong	Palau Islands	Pacific, NW reef edge above Tmecherur Channel, NW of Ngarchelong		10 meters-30 meters	2006	3	28	Palau 2006 Team - 2			PreservedSpecimen		2015-4-30T10:15:20.000CMT
FMNH	Fishes	4240	2	Paracirrhites arcatus	Cirrhitidae							Hawaiian Islands				Hawaiian Islands	North Pacific,			1901						PreservedSpecimen		2015-3-6T20:24:0.000CMT
FMNH	Fishes	47652	1	Paracirrhites arcatus	Cirrhitidae							Hawaiian Islands				Hawaiian Islands	North Pacific,			1937	5		John G. Shedd Aquarium			PreservedSpecimen		2015-3-7T01:50:43.000CMT
FMNH	Fishes	112157	1	Paracirrhites arcatus	Cirrhitidae			-10.0756	144.476								South Pacific, Ashmore Reef lagoon, northwest section, upper slope		3 meters-13 meters	1993	1	26	FNQ team			PreservedSpecimen		2015-3-13T19:29:0.000CMT
FMNH	Fishes	73732	1	Paracirrhites arcatus	Cirrhitidae							Hawaiian Islands				Hawaiian Islands	North Pacific,						D. S. Jordan			PreservedSpecimen		2015-3-7T03:58:09.000CMT
FMNH	Fishes	123173	3	Paracirrhites arcatus	Cirrhitidae			8.0825	134.688			Palau	Kayangel		Kayangel	Palau Islands	Pacific, reef crest & channels on W side of Kayangel atoll		3 meters-20 meters	2006	4	8	Palau 2006 Team, J. Iyekar			PreservedSpecimen		2015-3-7T03:34:44.000CMT
FMNH	Fishes	21512	1	Paracirrhites arcatus	Cirrhitidae							Hawaiian Islands				Hawaiian Islands	North Pacific,			1933	5		John G. Shedd Aquarium			PreservedSpecimen		2015-3-6T20:15:14.000CMT
FMNH	Fishes	123170	3	Paracirrhites arcatus	Cirrhitidae			6.88767	134.125			Palau	Angaur		Angaur	Palau Islands	Pacific, SW corner of Angaur Island, fringing reef & crest area		1 meter-10 meters	2006	4	1	Palau 2006 Team			PreservedSpecimen		2015-4-30T10:15:20.000CMT
FMNH	Fishes	87083	11	Paracirrhites arcatus	Cirrhitidae			5.9417	73.4			Maldives					Indian, SW shore Kendikolu Is., Miladummadulu Atoll inner reef		5 meters-6 meters	1964	3	27	L. P. Woods, S. Wilcox, G. Beardsley, R. Straty, R. Wallace, K. Manzey			PreservedSpecimen		2015-3-6T20:11:24.000CMT
FMNH	Fishes	118823	1	Paracirrhites arcatus	Cirrhitidae	tiss		5.315	132.226			Palau	Sonsorol		Sonsorol	Palau Islands	Pacific, SW corner of Sonsorol island just before southern tip		16 meters-33 meters	2008	9	11	Palau fish team	GPS		PreservedSpecimen		2015-3-17T13:11:39.000CMT
FMNH	Fishes	123582	1	Paracirrhites arcatus	Cirrhitidae			7.9995	134.536			Palau				Palau Islands	Pacific, Tabletop Reef, northern tip of long reef between main islands & Kayangel		10 meters-25 meters	2006	3	29	Palau 2006 Team - 2			PreservedSpecimen		2015-3-7T02:48:43.000CMT
FMNH	Fishes	112158	1	Paracirrhites arcatus	Cirrhitidae			-10.0478	144.698								South Pacific, Boot Reef, southeastern section		14 meters-17 meters	1993	1	26	FNQ team			PreservedSpecimen		2015-3-13T19:28:46.000CMT
FMNH	Fishes	123169	1	Paracirrhites arcatus	Cirrhitidae			7.99239	134.535			Palau	Kayangel			Palau Islands	Pacific, Tabletop Reef, northern tip of long reef to W of Kayangel Isalnd		1 meter-15 meters	2006	3	30	Palau 2006 Team, J. Iyekar			PreservedSpecimen		2015-4-30T10:15:19.000CMT
FMNH	Fishes	123172	13	Paracirrhites arcatus	Cirrhitidae			6.91275	134.127			Palau	Angaur		Angaur	Palau Islands	Pacific, fringing reef crest w/ channels on W side of Angaur Island		1 meter-25 meters	2006	4	6	Palau 2006 Team, A. C. Bauman			PreservedSpecimen		2015-4-30T10:15:20.000CMT
FMNH	Fishes	118842	1	Paracirrhites arcatus	Cirrhitidae	tiss		5.3547	132.232			Palau	Sonsorol		Fana	Palau Islands	Pacific, central east coast of Fana Island		6 meters-20 meters	2008	9	12	Palau fish team	GPS		PreservedSpecimen		2015-3-17T13:11:40.000CMT
FMNH	Fishes	112160	1	Paracirrhites arcatus	Cirrhitidae			-9.7247	144.808								South Pacific, Portlock Reef, lagoon of southernmost reef		2 meters-8 meters	1993	1	28	FNQ team			PreservedSpecimen		2015-3-13T19:28:54.000CMT
FMNH	Fishes	47651	3	Paracirrhites arcatus	Cirrhitidae							Hawaiian Islands				Hawaiian Islands	North Pacific,			1935	4		John G. Shedd Aquarium			PreservedSpecimen		2015-3-6T20:12:22.000CMT
FMNH	Fishes	112159	4	Paracirrhites arcatus	Cirrhitidae			-9.9806	144.703								South Pacific, Boot Reef, northern lagoon, east side		2 meters-6 meters	1993	1	28	FNQ team			PreservedSpecimen		2015-3-13T19:28:57.000CMT
FMNH	Fishes	123168	5	Paracirrhites arcatus	Cirrhitidae			7.9995	134.536			Palau				Palau Islands	Pacific, Tabletop Reef, northern tip of long reef between main islands & Kayangel		10 meters-25 meters	2006	3	29	Palau 2006 Team - 2			PreservedSpecimen		2015-4-30T10:15:20.000CMT
FMNH	Fishes	123167	1	Paracirrhites arcatus	Cirrhitidae			7.97953	134.51			Palau				Palau Islands	Pacific, NW reef of Palau, just south of Tabletop Reef, near Kayangel		18 meters-23 meters	2006	3	29	Palau 2006 Team - 2			PreservedSpecimen		2015-3-7T03:34:44.000CMT
FMNH	Fishes	123158	24	Paracirrhites arcatus	Cirrhitidae	tiss		7.1861	134.215			Palau	Koror		Koror	Palau Islands	Pacific, reef crest at same site as PAL06-03, outer reef to W of Seventy Islands		2 meters-14 meters	2006	3	23	Palau 2006 Team			PreservedSpecimen		2016-2-12T11:35:08.000CMT
FMNH	Fishes	120492	2	Paracirrhites arcatus	Cirrhitidae	tiss		-9.57056	174.288			Papua New Guinea	Central				Pacific, Lillian's reef, a small isolated reed due south of MIRC and about 3/4 of the distance to the outer reef		5 meters-20 meters	2011	1	19	M. W. Westneat, J. A. Drew, C. L. McCord, J. Mandecki	GPS		PreservedSpecimen		2016-3-1T10:51:39.000CMT
FMNH	Fishes	63638	1	Paracirrhites arcatus	Cirrhitidae							Hawaiian Islands			Oahu	Hawaiian Islands	North Pacific, Oahu			1961	4		L. P. Woods			PreservedSpecimen		2015-3-7T01:57:21.000CMT
FMNH	Fishes	124749		Paracirrhites arcatus	Cirrhitidae	tiss		12.6897	120.534			Philippines		Mindoro			Pacific, Apo Reef NE tip		3 meters-24 meters	2003	3	2	Busuanga team			PreservedSpecimen		2015-3-17T13:15:20.000CMT
FMNH	Fishes	129944	1	Paracirrhites arcatus	Cirrhitidae			-10.27	166.308			Solomon Islands	Temotu Province		Ngalo Island	Solomon Islands	South Pacific, Santa Cruz, Reef Islands, steep wall at Nialo Point, western side of Ngalo Island in Forrest Passage		0 meters-35 meters	1998	9	18	SOL Team 1			PreservedSpecimen		2017-1-4T11:00:09.000CMT
FMNH	Fishes	129945	1	Paracirrhites arcatus	Cirrhitidae							Solomon Islands	Temotu Province		Ngalo Island	Solomon Islands	South Pacific, Santa Cruz, Reef Islands			1998	9	18	SOL Team 1			PreservedSpecimen		2017-1-4T11:01:08.000CMT
FMNH	Fishes	129946	1	Paracirrhites arcatus	Cirrhitidae			-10.825	165.83			Solomon Islands	Temotu Province		Ndendo Island	Solomon Islands	South Pacific, Ndendo Island (Santa Cruz), Nemya Island at mouth of Nemya Bay		0 meters-15 meters	1998	9	28	SOL Team 2			PreservedSpecimen		2017-1-4T11:01:37.000CMT
FMNH	Fishes	129947	1	Paracirrhites arcatus	Cirrhitidae			-8.38	162.875			Solomon Islands	Malaita Province		Stewart Island	Solomon Islands	South Pacific, Stewart Island, shallow reef crest & slope on W side of coral atoll, W side Matuiloto Is.		2 meters-12 meters	1998	10	2	SOL Team 4			PreservedSpecimen		2017-1-4T11:02:07.000CMT
FMNH	Fishes	129948	2	Paracirrhites arcatus	Cirrhitidae			-8.3917	162.863			Solomon Islands			Stewart Island	Solomon Islands	South Pacific, Stewart Island, reef crest & shallow slope of outer reef on W side of Matuiloto Is.		0 meters-20 meters	1998	10	3	SOL Team 4			PreservedSpecimen		2017-1-4T11:02:35.000CMT
ZMUC	Fisk	12970	4	Paracirrhites arcatus	Cirrhitidae							N/A					Savaii?			1893	6	1				PreservedSpecimen		2004-03-10 11:00:00
ZMUC	Fisk	16792	1	Paracirrhites arcatus	Cirrhitidae							N/A					Honolulu			1915						PreservedSpecimen		2004-03-10 11:00:00
ZMUC	Fisk	16917	14	Paracirrhites arcatus	Cirrhitidae							N/A					Honolulu			1915	5					PreservedSpecimen		2004-03-10 11:00:00
KPM	NI	5002		Paracirrhites arcatus (Cuvier, 1829)	Cirrhitidae							Japan	Okinawa							1998	6					PreservedSpecimen		2007-05-09T15:03:24+09:00
KPM	NI	21302		Paracirrhites arcatus (Cuvier, 1829)	Cirrhitidae							Japan	Okinawa Prefecture							2008	3	10				PreservedSpecimen		2011-04-15T19:35:59+09:00
KPM	NI	30948		Paracirrhites arcatus (Cuvier, 1829)	Cirrhitidae							Japan	Kochi Prefecture							2011	6					PreservedSpecimen		2014-08-14T14:44:55+09:00
NSMT	P	77438		Paracirrhites arcatus	Cirrhitidae							Japan	Kochi Pref.	Sukumo City			Japan, Shikoku, Kochi Pref., Sukumo City, Okinoshima I., North to Moshima Port		7 meters							PreservedSpecimen		2017-08-31T19:19:52+09:00
NSMT	P	80099		Paracirrhites arcatus	Cirrhitidae							Japan	Okinawa Pref.				Japan, Ryukyu Islands, Yaeyama Group, Taketomi Town, Iriomote-jima Island, Amitori Bay									PreservedSpecimen		2017-08-31T20:38:15+09:00
NSMT	P	80613		Paracirrhites arcatus	Cirrhitidae							Japan	Okinawa Pref.				Japan, Ryukyu Islands, Yaeyama Group, Taketomi Town, Iriomote-jima Island, Amitori Bay									PreservedSpecimen		2017-08-31T20:54:55+09:00
NSMT	P	80638		Paracirrhites arcatus	Cirrhitidae							Japan	Okinawa Pref.				Japan, Ryukyu Islands, Yaeyama Group, Taketomi Town, Iriomote-jima Island, Amitori Bay									PreservedSpecimen		2017-08-31T20:55:47+09:00
NSMT	P	110457		Paracirrhites arcatus	Cirrhitidae							Japan	Kagoshima Pref.	Yoron Town			Japan, Ryukyu Is., Amami Group, Kagoshima Pref., Yoron Town, Yoron-jima I., Chabana, off west of Yoron port		12 meters							PreservedSpecimen		2017-09-01T17:47:37+09:00
NSMT	P	111958		Paracirrhites arcatus	Cirrhitidae							Japan	Okinawa Pref.	Naha City			Japan, Ryukyu Is., Okinawa Pref., Naha City, Naha Fisheries Cooperative Association									PreservedSpecimen		2017-09-01T18:33:58+09:00
NSMT	P	111959		Paracirrhites arcatus	Cirrhitidae							Japan	Kochi Pref.	Otsuki Town			Japan, Shikoku, Kochi Pref., Otsuki Town, Kashiwa-jima I., Sankakubae									PreservedSpecimen		2017-09-01T18:34:00+09:00
NSMT	P	111960		Paracirrhites arcatus	Cirrhitidae							Japan	Kochi Pref.	Otsuki Town			Japan, Shikoku, Kochi Pref., Otsuki Town, Kashiwa-jima I.									PreservedSpecimen		2017-09-01T18:34:02+09:00
NSMT	P	111961		Paracirrhites arcatus	Cirrhitidae							Japan	Kochi Pref.	Otsuki Town			Japan, Shikoku, Kochi Pref., Otsuki Town, Kashiwa-jima I.									PreservedSpecimen		2017-09-01T18:34:04+09:00
NSMT	P	118176		Paracirrhites arcatus	Cirrhitidae			28.1317	129.361			Japan	Kagoshima Pref.	Setouchi Town			Japan, Kyushu, Kagoshima Pref., Setouchi Town, Katetsu									PreservedSpecimen		2017-09-01T21:46:51+09:00
NSMT	P	21381		Paracirrhites arcatus	Cirrhitidae							Palau					Palau Is., Augulpelu reef, short dropoff		5 meters							PreservedSpecimen		2017-09-05T18:11:14+09:00
NSMT	P	21390		Paracirrhites arcatus	Cirrhitidae							Palau					Palau Is., off west coast of Kayangel I.		5 meters							PreservedSpecimen		2017-09-05T18:11:28+09:00
NSMT	P	34791		Paracirrhites arcatus	Cirrhitidae			28.1283	129.343			Japan	Kagoshima Pref.	Setouchi Town			Japan, Ryukyu Is., Amami Group, Kagoshima Pref., Setouchi Town, Amami-oshima I., Katetsu		3 meters							PreservedSpecimen		2017-09-05T21:38:18+09:00
NSMT	P	47093		Paracirrhites arcatus	Cirrhitidae			28.1283	129.343			Japan	Kagoshima Pref.	Setouchi Town			Japan, Ryukyu Is., Amami Group, Kagoshima Pref., Setouchi Town, Amami-oshima I., Katetsu		3 meters							PreservedSpecimen		2017-09-06T00:23:10+09:00
NSMT	P	67879		Paracirrhites arcatus	Cirrhitidae							Viet Nam					Vietnam, Nha Trang, Hun Island									PreservedSpecimen		2017-09-06T09:29:15+09:00
NSMT	P	67965		Paracirrhites arcatus	Cirrhitidae							Viet Nam					Vietnam, Nha Trang, Hon Mun Island		5 meters							PreservedSpecimen		2017-09-06T09:32:07+09:00
FRLM	FRLM	51476		Paracirrhites arcatus	Cirrhitidae							Japan	Okinawa Pref.	Yonaguni-cho			Yonaguni I.,			2015	9	22				PreservedSpecimen		2016-10-30T22:02:04+09:00
FRLM	FRLM	53429		Paracirrhites arcatus	Cirrhitidae							Japan	Kagoshima Pref.	Yakushima-cho			Kuchinoerabu I., Kuchinoerabujima			2016	8	21				PreservedSpecimen		2017-10-31T15:01:29+09:00
HUMZ	HUMZ	101027		Paracirrhites arcatus	Cirrhitidae												Chagos Archipelago.		18 meters-25 meters	1979	3	24				PreservedSpecimen		2007-03-26T10:12:45+09:00
HUMZ	HUMZ	101029		Paracirrhites arcatus	Cirrhitidae												Chagos Archipelago.		18 meters-25 meters	1979	3	24				PreservedSpecimen		2007-03-26T10:12:45+09:00
HUMZ	HUMZ	101030		Paracirrhites arcatus	Cirrhitidae												Chagos Archipelago.		18 meters-25 meters	1979	3	24				PreservedSpecimen		2007-03-26T10:12:45+09:00
HUMZ	HUMZ	101031		Paracirrhites arcatus	Cirrhitidae												Chagos Archipelago.		18 meters-25 meters	1979	3	24				PreservedSpecimen		2007-03-26T10:12:46+09:00
CBM	ZF	3753		Paracirrhites arcatus	Cirrhitidae												Anatahan Is.(on coral head)		11 meters	1992	5	11				PreservedSpecimen		2012-06-05T18:53:49+09:00
CBM	ZF	10739		Paracirrhites arcatus	Cirrhiti															2002	10					PreservedSpecimen		2012-06-05T22:19:03+09:00
CBM	ZF	14942		Paracirrhites arcatus	Cirrhitidae			20.0333	144.233			USA	Commonwealth of the Northern Mariana Islands				Maug island		6 meters	1992	6	5				PreservedSpecimen		2015-12-21T23:00:11+09:00
CBM	ZF	14964		Paracirrhites arcatus	Cirrhitidae			20.0333	144.233			USA	Commonwealth of the Northern Mariana Islands				Maug island		11 meters	1992	5	11				PreservedSpecimen		2015-12-21T23:00:12+09:00
CBM	ZF	14991		Paracirrhites arcatus	Cirrhitidae			17.6006	145.833			USA	Commonwealth of the Northern Mariana Islands				Alamagan island		3 meters-8 meters	1992	6	9				PreservedSpecimen		2015-12-21T23:00:14+09:00
CBM	ZF	15008		Paracirrhites arcatus	Cirrhitidae			17.6006	145.833			USA	Commonwealth of the Northern Mariana Islands				Alamagan island		3 meters-8 meters	1992	6	9				PreservedSpecimen		2015-12-21T23:00:15+09:00
CBM	ZF	15029		Paracirrhites arcatus	Cirrhitidae			18.1333	145.8			USA	Commonwealth of the Northern Mariana Islands				Pagan island		11 meters	1992	5	25				PreservedSpecimen		2015-12-21T23:00:17+09:00
CBM	ZF	15070		Paracirrhites arcatus	Cirrhitidae			18.7667	145.667			USA	Commonwealth of the Northern Mariana Islands				Agrihan island		8 meters	1992	6	5				PreservedSpecimen		2015-12-21T23:00:19+09:00
CBM	ZF	15081		Paracirrhites arcatus	Cirrhitidae			18.7667	145.667			USA	Commonwealth of the Northern Mariana Islands				Agrihan island		20 meters	1992	5	30				PreservedSpecimen		2015-12-21T23:00:20+09:00
CBM	ZF	15129		Paracirrhites arcatus	Cirrhitidae			19.6925	145.404			USA	Commonwealth of the Northern Mariana Islands				Asuncion island		16 meters	1992	6	1				PreservedSpecimen		2015-12-21T23:00:23+09:00
CBM	ZF	15171		Paracirrhites arcatus	Cirrhitidae			18.7667	145.667			USA	Commonwealth of the Northern Mariana Islands				Agrihan island		5 meters	1992	5	28				PreservedSpecimen		2015-12-21T23:00:28+09:00
KAUM	I	15407		Paracirrhites arcatus	Cirrhitidae							U	U	U			U,									PreservedSpecimen		2017-08-29T06:38:16+09:00
KAUM	I	38340		Paracirrhites arcatus	Cirrhitidae							Japan	Kagoshima	Kumage-gun Yakushimacho		Yaku-shima Island	(Marine), Off Isso, north coast of Yaku-shima Island		1 meter	2011	6	9				PreservedSpecimen		2012-06-20T10:47:48+09:00
KAUM	I	42695		Paracirrhites arcatus	Cirrhitidae							Japan	Kagoshima	Oshima-gun Yoroncho		Yoron Island	(Marine), Off west coast of Yoron Island		3 meters	2011	11	5				PreservedSpecimen		2012-06-20T10:59:48+09:00
KAUM	I	57702		Paracirrhites arcatus	Cirrhitidae			28.1306	129.352			Japan	Kagoshima				Sokaru, Setouchi, Amami-oshima island, Kagoshima, Japan		3 meters	2013	12	13				PreservedSpecimen		2016-03-14T23:48:15+09:00
KAUM	I	58429		Paracirrhites arcatus	Cirrhitidae			27.0167	128.4			Japan	Kagoshima				Off southwest coast of Yoron Island, Kagoshima, Japan		12 meters	2014	1	23				PreservedSpecimen		2016-03-15T00:51:44+09:00
KAUM	I	58430		Paracirrhites arcatus	Cirrhitidae			27.0167	128.4			Japan	Kagoshima				Off southwest coast of Yoron Island, Kagoshima, Japan		12 meters	2014	1	23				PreservedSpecimen		2016-03-15T00:51:47+09:00
KAUM	I	58431		Paracirrhites arcatus	Cirrhitidae			27.0167	128.4			Japan	Kagoshima				Off southwest coast of Yoron Island, Kagoshima, Japan		12 meters	2014	1	23				PreservedSpecimen		2016-03-15T00:51:51+09:00
KAUM	I	58432		Paracirrhites arcatus	Cirrhitidae			27.0167	128.4			Japan	Kagoshima				Off southwest coast of Yoron Island, Kagoshima, Japan		12 meters	2014	1	23				PreservedSpecimen		2016-03-15T00:51:55+09:00
KAUM	I	61133		Paracirrhites arcatus	Cirrhitidae			28.2167	129.567			Japan	Kagoshima	Oshima-gun Setochicho			Katetsu, Setouchi, Oshima-gun, Amami-oshima island, Amami Islands, Kagoshima, Japan		9 meters	2014	5	25				PreservedSpecimen		2015-12-07T03:50:32+09:00
KAUM	I	62763		Paracirrhites arcatus	Cirrhitidae			25.8736	131.249			Japan	Okinawa				off Homba Beach, Minamidaito-jima island, Daito Islands, Okinawa, Japan		8 meters-35 meters	2014	7	5				PreservedSpecimen		2015-12-07T03:52:00+09:00
KAUM	I	68034		Paracirrhites arcatus	Cirrhitidae			30.3931	130.385			Japan	Kagoshima	Kumage-gun			off Nagata, Yakushima, Kumage-gun, Yaku-shima island, Osumi Islands, Kagoshima, Japan		5 meters-10 meters	2014	12	27				PreservedSpecimen		2015-12-07T03:56:16+09:00
KAUM	I	68035		Paracirrhites arcatus	Cirrhitidae			30.3931	130.385			Japan	Kagoshima	Kumage-gun			off Nagata, Yakushima, Kumage-gun, Yaku-shima island, Osumi Islands, Kagoshima, Japan		5 meters-10 meters	2014	12	27				PreservedSpecimen		2015-12-07T03:56:16+09:00
KAUM	I	68048		Paracirrhites arcatus	Cirrhitidae			30.3931	130.385			Japan	Kagoshima	Kumage-gun			off Nagata, Yakushima, Kumage-gun, Yaku-shima island, Osumi Islands, Kagoshima, Japan		5 meters-10 meters	2014	12	27				PreservedSpecimen		2015-12-07T03:56:17+09:00
KAUM	I	70916		Paracirrhites arcatus	Cirrhitidae			27.0519	128.401			Japan	Kagoshima	Oshima-gun Yoroncho			west side of Chabana Port, Chabana, Yoron, Oshima-gun, Yoron-jima island, Amami Islands, Kagoshima, Japan		10 meters	2015	3	14				PreservedSpecimen		2016-10-26T13:00:13+09:00
KAUM	I	70952		Paracirrhites arcatus	Cirrhitidae			27.0547	128.416			Japan	Kagoshima	Oshima-gun Yoroncho			off Chabana Port, Chabana, Yoron, Oshima-gun, west coast of Yoron-jima island, Amami Islands, Kagoshima, Japan		12 meters	2015	3	15				PreservedSpecimen		2016-10-26T13:00:15+09:00
KAUM	I	70965		Paracirrhites arcatus	Cirrhitidae			27.0611	128.409			Japan	Kagoshima	Oshima-gun Yoroncho			off Chabana, Yoron, Oshima-gun, Yoron-jima island, Amami Islands, Kagoshima, Japan		23 meters	2015	3	15				PreservedSpecimen		2016-10-26T13:00:16+09:00
KAUM	I	78345		Paracirrhites arcatus	Cirrhitidae			24.4431	122.939			Japan	Okinawa	Yaeyama-gun Yonagunicho			off Kubura Hinan Port, Yonaguni, Yonaguni, Yaeyama-gun, Yonaguni-jima island, Yaeyama Islands, Okinawa, Japan		5 meters-22 meters	2015	9	18				PreservedSpecimen		2016-10-26T13:07:26+09:00
KAUM	I	79286		Paracirrhites arcatus	Cirrhitidae			28.5081	129.66			Japan	Kagoshima	Amami-shi			Kasari Bay, Kasari, Amami, Amami-oshima island, Amami Islands, Kagoshima, Japan		18 meters	2015	7	23				PreservedSpecimen		2016-10-26T13:08:24+09:00
KAUM	I	90888		Paracirrhites arcatus	Cirrhitidae			30.4878	130.153			Japan	Kagoshima				Urasoko, Kuchierabujima,Yakushima, Kumage-gun, Kuchierabu-jima island, Osumi Islands, Kagoshima, Japan			2016	8	19				PreservedSpecimen		2017-09-28T21:11:47+09:00
KAUM	I	99964		Paracirrhites arcatus	Cirrhitidae			24.7969	141.286			Japan	Tokyo				off east of Kangokuiwa, Ioto island, Kazan Islands, Tokyo, Japan			2017	6	6				PreservedSpecimen		2019-03-07T15:56:44+09:00
KAUM	I	103519		Paracirrhites arcatus	Cirrhitidae			24.2361	141.452			Japan	Tokyo				southwest of Minami-ioto island, Kazan Islands, Tokyo, Japan			2017	6	7				PreservedSpecimen		2019-03-07T15:56:51+09:00
UF	Fish	9931		Paracirrhites arcatus	Cirrhitidae	EtOH - 1		11.5985	165.39			Marshall Islands					Bikini Atoll.						Odum, Howard	FishNet		PreservedSpecimen		1990-08-09
UF	Fish	42452		Paracirrhites arcatus	Cirrhitidae	EtOH - 13		11.4655	162.392			Marshall Islands	Eniwetok Atoll				Ananij (Bruce), S end, second wash.			1975	7	10	Eniwetok Marine Biological Lab personnel	FishNet		PreservedSpecimen		1990-08-09
NT	Fish	S.13592-005		Paracirrhites arcatus	Cirrhitidae			-10.984	144		EPSG:4326						REEF NO 10-418, BACK REEF SLOPE									PreservedSpecimen
MAGNT	Fish	S.13618-056		Paracirrhites arcatus	Cirrhitidae			-9.981	144.704								N End Northern Lagoon, Boot Reef, E Side			1993	1	28				PreservedSpecimen
MAGNT	Fish	S.12328-038		Paracirrhites arcatus	Cirrhitidae			-12.167	123.017								North of West Islet, Ashmore Reef			1987	9	24				PreservedSpecimen
MAGNT	Fish	S.15419-006		Paracirrhites arcatus	Cirrhitidae			2.738	125.158								Makalehi, Sangir Islands			2001	4	27				PreservedSpecimen
MAGNT	Fish	S.10913-002		Paracirrhites arcatus	Cirrhitidae			-5.383	71.75								Peros Banhos, Chagos Archipelago			1979	3	29				PreservedSpecimen
MAGNT	Fish	S.13615-018		Paracirrhites arcatus	Cirrhitidae			-10.048	144.698								Eastern Outer Reef Slope, Boot Reef, SE Corner			1993	1	29				PreservedSpecimen
MAGNT	Fish	S.11376-020		Paracirrhites arcatus	Cirrhitidae			-14.067	121.767			Australia	Western Australia				S W of Sandy Islet, Scott Reef			1984	9	9				PreservedSpecimen
MAGNT	Fish	S.11220-001		Paracirrhites arcatus	Cirrhitidae			-17.333	119.333			Australia	Western Australia				Clerke Reef, Rowley Shoals			1983	8	20				PreservedSpecimen
MAGNT	Fish	S.13592-005		Paracirrhites arcatus	Cirrhitidae			-10.984	144								Back Reef Slope, Reef No 10-418			1993	1	15				PreservedSpecimen
CAS	ICH	228442	3	Paracirrhites arcatus	Cirrhitidae	alc-75% EtOH		21.4708	-157.781	430		United States	Hawaii	Honolulu	Oahu	Hawaiian Is.	Spurs & grooves off Sampan Channel, off point of hill, red buoy on beach, off Kaneohe Rd. Houses.		45-50 ft	1993	9	27	Greenfield, David W.; Longenecker, K.			PreservedSpecimen		2004-03-17 13:03:36
CAS	ICH	228443	1	Paracirrhites arcatus	Cirrhitidae	alc-75% EtOH		21.4587	-157.786	1329		United States	Hawaii	Honolulu	Oahu	Hawaiian Is.	Kaneohe Bay, Sampan Channel, straight off state park, out from Rd Buoy.		43-45 ft	1992	11	5	Greenfield, David W.			PreservedSpecimen		2004-03-17 13:03:36
CAS	ICH	228444	1	Paracirrhites arcatus	Cirrhitidae	alc-75% EtOH		21.4708	-157.781	430		United States	Hawaii	Honolulu	Oahu	Hawaiian Is.	Kaneohe Bay, Spurs & grooves at end of Sampan Channel.		48 ft	1993	10	11	Greenfield, David W.; Longenecker, K.			PreservedSpecimen		2004-03-17 13:03:36
CAS	ICH	228927	1	Paracirrhites arcatus	Cirrhitidae	alc-75% EtOH		21.515	-157.809	658		United States	Hawaii	Honolulu	Oahu	Hawaiian Is.	Kaneohe Bay, Ledge at end of ship channel.		80-85 ft	1993	10	4	Greenfield, David W.; Longenecker, K.; Cole, K.; et al			PreservedSpecimen		2010-01-08 14:10:50
CAS	ICH	228928	1	Paracirrhites arcatus	Cirrhitidae	alc-75% EtOH		21.4708	-157.781	430		United States	Hawaii	Honolulu	Oahu	Hawaiian Is.	Kaneohe Bay, Spurs & grooves north of Sampan Channel.		39-45 ft	1993	11	15	Greenfield, David W.; Longenecker, K.; Cole, K.; et al			PreservedSpecimen		2010-01-08 14:11:04
CAS	ICH	24528	1	Paracirrhites arcatus	Cirrhitidae	alc-75% EtOH		-20.1485	57.4822	6188		Mauritius					Sta. reef outside Port Louis, Mauritius, in corals 1/2 mi. fr. shore, Mascarene Islands.		3-6 m	1964	6	11				PreservedSpecimen	Shore collection.	2013-06-28
CAS	ICH	24529	1	Paracirrhites arcatus	Cirrhitidae	alc-75% EtOH		-20.1485	57.4822	6188		Mauritius					Poison sta., reef outside Port Louis, Mauritius, Mascarene Is.		10 ft	1964	6	12				PreservedSpecimen	SHORE COLL.	2013-06-28
CAS	ICH	24530	2	Paracirrhites arcatus	Cirrhitidae	alc-75% EtOH		-12.175	44.35			Comoros					Mozambique Channel, Coral reef on N coast of Anjouan, Comoros Is.		207 m	1964	7	19	Bolin, R. L.; party			PreservedSpecimen	Cruise C, Sta. 151.	2013-06-28
CAS	ICH	24531	1	Paracirrhites arcatus	Cirrhitidae	alc-75% EtOH		-6.90139	39.9286			Tanzania					Latham I. (ca. 40 mi. SSE of Zanzibar); rocky shore off NE corner of island.		0-5 ft	1964	11	20	Fehlmann, H. Adair			PreservedSpecimen	Intl. Indian Ocean Exped. Cruise 9, shore coll.	2013-06-28
CAS	ICH	24532	4	Paracirrhites arcatus	Cirrhitidae	alc-75% EtOH		-11.7533	43.2533			Comoros	Grande Comore		Grande Comore I.	Comoro Is.	West side of Grand Comore I., ca. 1/3 mi. west-southwest of Mantzeza or Round Hill, coral head.		3.5-12 ft	1964	11	22	Fehlmann, H. Adair			PreservedSpecimen	Intl. Indian Ocean Exped. Cruise 9; Sta. HA-7.	2013-06-28
CAS	ICH	24533	6	Paracirrhites arcatus	Cirrhitidae	alc-75% EtOH		-12.8228	45.3108			Mayotte			Mayotte	Comoro Is.	Mayotte I., outer edge of Pamanzi Reef just E of Reef I. Comoros.		2-12 ft	1964	11	25	Fehlmann, H. Adair			PreservedSpecimen		2018-08-20 12:51:00
CAS	ICH	24534	31	Paracirrhites arcatus	Cirrhitidae	alc-75% EtOH		-12.89	45.2681			Mayotte			Mayotte	Comoro Is.	Mayotte I., NE edge of Bandeli Reef; outer edge of barrier reef among coral heads and ridges separated by sand surge channels; shore collection.		0-20 ft	1964	11	26	Fehlmann, H. Adair			PreservedSpecimen	Int'l. Indian Ocean Exped., SOSC ref. 145, cruise 9.	2018-08-20 12:51:00
CAS	ICH	24535	2	Paracirrhites arcatus	Cirrhitidae	alc-75% EtOH		-11.6925	43.2408			Comoros	Grande Comore		Grande Comore I.	Comoro Is.	West side, edge of fringing reef.		0-8 ft	1964	11	27	Fehlmann, H. Adair			PreservedSpecimen	Intl. Indian Ocean Exped., Cr.9, Sta. HA-14.	2013-06-28
CAS	ICH	24536	1	Paracirrhites arcatus	Cirrhitidae	alc-75% EtOH		-5.4	53.2167			Seychelles				Amirante Is.	On edge of reef just west of Resource I.		1-5 m	1964	12	8	Suttkus, R. D.			PreservedSpecimen	Intl. Indian Ocean Exped., Cr.9, Sta. RS-41 or KA-39. Use only RS-41.	2013-07-16 15:47:51
CAS	ICH	24537	6	Paracirrhites arcatus	Cirrhitidae	alc-75% EtOH		-12.7667	44.9875								Gold Mohur Bay, Approx. 3 mi. E. of Steamer Pt. Harbor, Aden		2-5 ft	1964	12	21	Talbot, F. H.			PreservedSpecimen	Intl. Indian Ocean Exped. Cr. 9, Sta. FT 26.; Yemen ?	2014-07-23 09:26:29
CAS	ICH	228945	1	Paracirrhites arcatus	Cirrhitidae	alc-75% EtOH		21.4708	-157.781	430		United States	Hawaii				Kaneohe Bay, Spurs & grooves north af Sampan Channel, ca. 100 yds. north of G94-5.		38-40 ft	1994	5	23	Greenfield, David W.; Longenecker, K.			PreservedSpecimen		2008-01-10 11:52:30
CAS	ICH	228946	3	Paracirrhites arcatus	Cirrhitidae	alc-75% EtOH		28.45	-92.1333			United States	Louisiana				SW of New Orleans.			1938	11	13				PreservedSpecimen		2012-05-03 16:30:03
CAS	ICH	228949	3	Paracirrhites arcatus	Cirrhitidae	alc-75% EtOH		21.4708	-157.781	430		United States	Hawaii	Honolulu	Oahu	Hawaiian Is.	Spurs & grooves at end of Sampan Channel.		43-45 ft	1992	9	3	Greenfield, David W.; Burke, Nancy			PreservedSpecimen		2004-03-17 13:03:36
CAS	ICH	228950	2	Paracirrhites arcatus	Cirrhitidae	alc-75% EtOH		21.472	-157.779	301		United States	Hawaii	Honolulu	Oahu	Hawaiian Is.	Kaneohe Bay, Outside reef just north of Sampan Channel.		22-24 ft	1992	11	19	Greenfield, David W.			PreservedSpecimen		2004-03-17 13:03:36
CAS	ICH	228967	1	Paracirrhites arcatus	Cirrhitidae	alc-75% EtOH		21.4708	-157.781	430		United States	Hawaii	Honolulu	Oahu	Hawaiian Is.	Kaneohe Bay, Sampan Channel by buoy - area of G91-26; spur & groove.		40-45 ft	1991	9	5	Greenfield, David W.			PreservedSpecimen	See acc. file for more data	2004-03-17 13:03:36
CAS	ICH	228968	1	Paracirrhites arcatus	Cirrhitidae	alc-75% EtOH		21.515	-157.809	658		United States	Hawaii	Honolulu	Oahu	Hawaiian Is.	Kaneohe Bay, Ledge near buoy #2 at main ship channel.		65-75 ft	1991	8	21	Greenfield, David W.; Randall, John E.; Cockrell, G.			PreservedSpecimen		2004-03-17 13:03:36
CAS	ICH	228969	3	Paracirrhites arcatus	Cirrhitidae	alc-75% EtOH		21.4603	-157.81	6833		United States	Hawaii	Honolulu	Oahu	Hawaiian Is.	Kaneohe Bay, Slope above ledge near buoy #2 at main ship channel.		31-34 ft	1991	8	21	Greenfield, D. W.; Randall, J. E.; Cockrell, G.			PreservedSpecimen	See acc. 1992-VI:22 for more data	2004-03-17 13:03:36
CAS	ICH	228970	1	Paracirrhites arcatus	Cirrhitidae	alc-75% EtOH		21.4708	-157.781	430		United States	Hawaii	Honolulu	Oahu	Hawaiian Is.	Kaneohe Bay, Spurs & grooves outside Sampan Channel, by buoy, near G91-26.		45-50 ft	1991	10	17	Greenfield, David W.; Cockrell, G.			PreservedSpecimen	See acc. file for more data.	2004-03-17 13:03:36
CAS	ICH	24538	1	Paracirrhites arcatus	Cirrhitidae	alc-75% EtOH		-6.17757	155.67	690		Papua New Guinea	Bougainville Autonomous Region		Tautsina I.		Bougainville, East of Kieta Peninsula, north end of Tautsina I.		3-25 ft	1965	3	11	Cohen, D. M.		Coordinates at north end of Tautsina Island.	PreservedSpecimen	Cr. 6, Sta. 247	2013-07-15 18:37:28
CAS	ICH	24539	1	Paracirrhites arcatus	Cirrhitidae	alc-75% EtOH		-16	-175.883			Tonga					Off Nivatobutabu I., Tonga group.		0-75 m	1965	5	31	Bolin, Rolf L.; et al			PreservedSpecimen	Cruise 7, Sta. 301	2013-07-17 15:16:02
CAS	ICH	24540	3	Paracirrhites arcatus	Cirrhitidae	alc-75% EtOH		1.94583	-157.496			Kiribati			Kiritimati (Christmas) Atoll	Line Is.	Sta. 332.		3-4 M ca.	1965	7	22	Bolin, Rolf L.			PreservedSpecimen		2013-06-28
CAS	ICH	24565	1	Paracirrhites arcatus	Cirrhitidae	alc-75% EtOH		-3.45	100.683			Indonesia	Sumatera Barat				Off Sanding I.--Pulo Stupai, on coral reef.		1-4 m	1963	12	6	Bolin, Rolf L.; et al			PreservedSpecimen	Sta. 112.	2013-06-28
CAS	ICH	24566	13	Paracirrhites arcatus	Cirrhitidae	alc-75% EtOH		-12.1667	44.3833			Comoros					North coast of Anjouan I.		0-10 m	1964	8	21	Bolin, R. L.; party			PreservedSpecimen	Cruise C, sta. 179.	2013-06-28
CAS	ICH	230530	1	Paracirrhites arcatus	Cirrhitidae	alc-55% isopropanol		7.24361	144.439			Micronesia	Yap State	Ifalik Municipality	Ifalik Atoll		Coral head on lagoon shore reef next to Ella Islet; app. 150' off rock/sand shore; water clear, 6' deep.		app. 6 ft	1953	10	29	natives, Ifaluk			PreservedSpecimen	Station=145. Latitude is 7¬∞14'39"N on Vanderbilt label.	2002-07-03
CAS	ICH	32547	2	Paracirrhites arcatus	Cirrhitidae	alc-75% EtOH		-11.6969	43.2486	2323		Comoros	Grande Comore		Grande Comore I.	Comoro Is.	Hotel Coelocanthe reef face; in living Pocillopora head(s).		2-3 m	1975	2	27	McCosker, John E.; Powell, D.		Unable to locate Hotel Coelacanthe but it is somewhere in Moroni.	PreservedSpecimen		2013-06-28
CAS	ICH	33276	2	Paracirrhites arcatus	Cirrhitidae	alc-75% EtOH		-11.6969	43.2486	2323		Comoros	Grande Comore		Grande Comore I.	Comoro Is.	Reef in front of Hotel Coelacanthe.		30-35 m	1975	2	16	McCosker, J. E.; Lagios, M. D.		Unable to locate Hotel Coelacanthe but it is somewhere in Moroni.	PreservedSpecimen		2013-06-28
CAS	ICH	33420	2	Paracirrhites arcatus	Cirrhitidae	alc-75% EtOH		-11.731	43.2285	687		Comoros	Grande Comore		Grande Comore I.	Comoro Is.	N'Gouni Reef, ca. 1/2 km north of Iconi; in surge channel at far end of small cove; outgoing tide.		5 m	1975	3	1	McCosker, J. E.; Mead, S.; Powell, D.; Breeden, J.			PreservedSpecimen		2013-06-28
CAS	SU	5983	3	Paracirrhites arcatus	Cirrhitidae	alc-75% EtOH		21.2914	-157.866	5129		United States	Hawaii	Honolulu	Oahu	Hawaiian Is.	Honolulu		"DEEP WATER"				Wood, Thomas D.			PreservedSpecimen		2012-03-26 16:12:28
CAS	ICH	35429	5	Paracirrhites arcatus	Cirrhitidae	alc-75% EtOH		4.18333	73.5083			Maldives			Male Atoll		Reef off southeast side of Funidu I., inside atoll lagoon.			1964	11	6	Bradbury, Margaret G.; et al			PreservedSpecimen	Cruise 5.	2011-09-19 13:08:31
CAS	ICH	235902	2	Paracirrhites arcatus	Cirrhitidae	alc-75% EtOH; tissue		-5.3575	72.2303			British Indian Ocean Territory			Salomon Is.	Chagos Arch.	Chagos Archipelago, Salomon Atoll			2013	2	28	Gaither, Michelle R.; Wagner, Daniel			PreservedSpecimen		2018-05-30 18:44:41
CAS	ICH	235903	2	Paracirrhites arcatus	Cirrhitidae	alc-75% EtOH; tissue		-5.35932	72.2287			British Indian Ocean Territory			Salomon Is.	Chagos Arch.	Chagos Archipelago, Salomon Atoll			2013	2	27	Gaither, Michelle R.; Wagner, Daniel			PreservedSpecimen	No photo of Chagos 221 which is not tied to original tag	2018-05-30 18:44:39
CAS	ICH	235907	4	Paracirrhites arcatus	Cirrhitidae	alc-75% EtOH; tissue		-5.33418	72.2809			British Indian Ocean Territory			Salomon Is.	Chagos Arch.	Chagos Archipelago, Salomon Atoll			2013	2	27	Gaither, Michelle R.; Wagner, Daniel			PreservedSpecimen		2018-05-30 18:44:38
CAS	ICH	235950	2	Paracirrhites arcatus	Cirrhitidae	alc-75% EtOH; tissue		-7.22702	72.4071			British Indian Ocean Territory			Diego Garcia	Chagos Arch.				2013	2	24	Gaither, Michelle R.; Wagner, Daniel			PreservedSpecimen		2018-05-30 18:43:59
CAS	ICH	236005	1	Paracirrhites arcatus	Cirrhitidae	alc-75% EtOH; tissue		-5.34352	71.9796			British Indian Ocean Territory			Peros Bahnos Atoll	Chagos Arch.	Chagos Archipelago, Peros Banhos Atoll			2013	3	4	Gaither, Michelle R.; Wagner, Daniel			PreservedSpecimen		2018-05-30 18:46:03
CAS	SU	7548	1	Paracirrhites arcatus	Cirrhitidae	alc-75% EtOH		21.2914	-157.866	5129		United States	Hawaii	Honolulu	Oahu	Hawaiian Is.	Honolulu.Coral rocks and reef west of Honolulu						U.S. Fish Commission			PreservedSpecimen	Date coll. 1901.	2016-07-27 09:11:05
CAS	SU	7551	1	Paracirrhites arcatus	Cirrhitidae	alc-75% EtOH		19.7365	-155.075	2280		United States	Hawaii				Hilo.						U.S. Fish Commission			PreservedSpecimen		1998-03-09
CAS	ICH	39114	1	Paracirrhites arcatus	Cirrhitidae	alc-75% EtOH											Phoenix Islands, Canton Lagoon.						Kawala, Bob			PreservedSpecimen		1999-04-15
CAS	ICH	40523	2	Paracirrhites arcatus	Cirrhitidae	alc-75% EtOH						Kiribati			Abariringa (Kanton) Atoll	Phoenix Is.	Windward side, outer reef.		30-80 ft	1977	8	16	McCosker, John E.			PreservedSpecimen		2013-06-28
CAS	ICH	42244	6	Paracirrhites arcatus	Cirrhitidae	alc-75% EtOH						Marshall Islands			Enewetak Atoll	Ralik Chain				1972	8	27	Nolan, Ron S.			PreservedSpecimen		2013-06-28
CAS	ICH	42809	2	Paracirrhites arcatus	Cirrhitidae	alc-75% EtOH						Marshall Islands			Enewetak Atoll	Ralik Chain	Reef #2.		15 ft	1972	5	25	Nolan, R. S.; McConnoughey, R.			PreservedSpecimen		2013-06-28
CAS	ICH	42824	2	Paracirrhites arcatus	Cirrhitidae	alc-75% EtOH						Marshall Islands			Enewetak Atoll	Ralik Chain	Reef #15, high tide.		30 ft	1972	8	25	Nolan, Ron S.			PreservedSpecimen		2013-06-28
CAS	ICH	43075	1	Paracirrhites arcatus	Cirrhitidae	alc-75% EtOH						Marshall Islands			Enewetak Atoll	Ralik Chain	Reef #13.			1973	2	24	Nolan, Ron S.			PreservedSpecimen		2002-04-22 18:13:52
CAS	ICH	43504	1	Paracirrhites arcatus	Cirrhitidae	alc-75% EtOH						Marshall Islands			Enewetak Atoll	Ralik Chain	Reef #5.		30 ft	1972	8	24	Nolan, R. S.; party			PreservedSpecimen		2001-02-13
CAS	ICH	43640	1	Paracirrhites arcatus	Cirrhitidae	alc-75% EtOH						Marshall Islands			Enewetak Atoll	Ralik Chain	Reef #10.			1974	2	6	Nolan, R. S.; Helfrich, R.			PreservedSpecimen		2013-06-28
CAS	ICH	47994	2	Paracirrhites arcatus	Cirrhitidae	alc-75% EtOH		10	167	872981		Marshall Islands			Enewetak Atoll	Ralik Chain	Lagoon off right, leeward atoll, reef #32.		30 ft	1973	7	29	Nolan, R. S.; Camp, K. Van		Error covers Marshall Islands.	PreservedSpecimen		2013-06-28
CAS	ICH	51821	21	Paracirrhites arcatus	Cirrhitidae	alc-75% EtOH		-11.0607	-171.089	2811		American Samoa			Swains I.		Swain's I., seaward face of leeward reef.			1967	5	23	Taylor, Leighton R., Jr.			PreservedSpecimen		2013-06-28
CAS	ICH	51823	1	Paracirrhites arcatus	Cirrhitidae	alc-55% isopropanol		1.03833	154.752			Micronesia	Pohnpei State		Kapingamarangi Atoll		Tihatukira region of Saratokamungeia; reef flat in middle of Ship Pass; s. side of atoll; app. 1 mi. off rocky shore.			1954	8	13	Atta, Meterewe, Atto, Harry (Rofen) et al			PreservedSpecimen	see GVF 0446 (sta. 143) for more data.	2013-06-28
CAS	ICH	51824	1	Paracirrhites arcatus	Cirrhitidae	alc-55% isopropanol		-11.7306	166.822			Solomon Islands			Vanikolo I.	Santa Cruz Is.	Astrolabe Reefs; lagoon edge of fringing reef.		2-8 ft	1958	10	1	Bolin, Rolf L.			PreservedSpecimen	See GVF 1817 (sta. HK-138) for more data	2013-07-16 17:30:54
CAS	ICH	51827	4	Paracirrhites arcatus	Cirrhitidae	alc-55% isopropanol		7.245	144.434			Micronesia	Yap State	Ifalik Municipality	Ifaluk Atoll		Reef flat between Ella and Elangalap Islets on middle of transect E, among moderately heavy coral.		0-8 ft	1953	9	23	Pakal; et al			PreservedSpecimen	Station = 12	2013-06-28
CAS	ICH	243287	1	Paracirrhites arcatus	Cirrhitidae	alc						Philippines	Batangas				Lubang, End of the World.			2014	5	15				PreservedSpecimen	VIP 2014 Expedition.	2016-11-08 15:52:02
CAS	ICH	243338	1	Paracirrhites arcatus	Cirrhitidae	alc						Philippines	Batangas				Lubang, End of the World.			2014	5	16				PreservedSpecimen	VIP 2014 Expedition.	2016-11-09 15:16:18
CAS	ICH	201694	1	Paracirrhites arcatus	Cirrhitidae	alc-55% isopropanol						Palau					Locality unknown, date unknown. Sta. 246B.									PreservedSpecimen		2013-06-28
CAS	ICH	201695	16	Paracirrhites arcatus	Cirrhitidae	alc-55% isopropanol		7.24417	144.432			Micronesia	Yap State	Ifalik Municipality	Ifaluk Atoll		Outer reef surge channel region of transect "E" between Elangalap & Ella Islets.		0-15 ft	1953	9	30	R.R. Harry, Bayer, Tachim, Pakal & Tewash			PreservedSpecimen	Line drawing of head by M.G. Bradbury, Mar 1957, GVF illustration record #2.	2013-06-28
CAS	ICH	54338	18	Paracirrhites arcatus	Cirrhitidae	alc-55% isopropanol		7.1125	134.244			Palau			Ngemelis I.		Western seaward reef flat (unusually deep) at south end of island; 100 yds. off sand/rock shore; water 1.5-6' deep.		1.5-6 ft	1955	8	6	Harry (Rofen), R. R.; Fehlmann, H. A.; et al			PreservedSpecimen	see GVF 560 (sta. 61) for more data.	2013-06-28
CAS	ICH	57105	3	Paracirrhites arcatus	Cirrhitidae	alc		-18.9167	-178.55			Fiji			Navutu-i-ra I.	Lau Group	Navatu Ira I.: northwest corner of barrier reef.		40-70 ft	1982	5	2	Springer, Victor G.; et al			PreservedSpecimen	Fiji Exped.	2015-11-17 18:55:59
CAS	ICH	57106	1	Paracirrhites arcatus	Cirrhitidae	alc		-19.1606	179.756			Fiji			Matuku I.	Moala Group	Just outside of channel entrance, north side; ocean side of barrier reef on leeward side of island.		65-75 ft	1982	4	24	Springer, Victor G.; et al			PreservedSpecimen	Reef dropped off rapidly to 75'. Discrepancies: Smithsonian label in jar says 'south side' of the channel entrance.	2012-03-22 17:40:23
CAS	ICH	57107	1	Paracirrhites arcatus	Cirrhitidae	alc		-19.0667	178.033			Fiji					Kandavu, Dawson Reef; Barrier reef about 2 km offshore, backside of reef, which was not broad- very dead.		0-45 ft	1982	5	12	Springer, Victor G.; et al			PreservedSpecimen	Fiji Exped.	2015-11-17 18:56:00
CAS	ICH	57108	7	Paracirrhites arcatus	Cirrhitidae	alc		-18.1475	178.403			Fiji	Central Division				Viti Levu, ocean side, barrier reef, SE side channel to Suva.		30-400 ft	1982	4	19	Springer, Victor G.; et al			PreservedSpecimen	FIJI EXPEDITION; ACC. 1985-V:13	2012-04-24 14:25:10
CAS	ICH	57109	1	Paracirrhites arcatus	Cirrhitidae	alc		-20.6333	-178.75			Fiji					Ono-i-lau, outside barrier reef on northwest side of island.		0-140 ft	1982	5	1	Springer, Victor G.; et al			PreservedSpecimen	Fiji Exped.	2015-11-17 18:56:01
CAS	ICH	208892	2	Paracirrhites arcatus	Cirrhitidae	alc-55% isopropanol		-17.4907	-149.867	1160		French Polynesia	Iles du Vent		Moorea		Papetoai Bay, West side, 300 yds. from entrance; shore reef 80 ft. from shore.		30-40 ft	1956	9	18	Randall, John E.; 2, Tahitians			PreservedSpecimen	Station=108; Randall-Tahiti Exped.	2013-06-28
CAS	SU	30475	0	Paracirrhites arcatus	Cirrhitidae			21.2914	-157.866	5129		United States	Hawaii	Honolulu	Oahu	Hawaiian Is.	Honolulu.						Jenkins, Oliver P.			PreservedSpecimen		2001-01-02
CAS	ICH	210847	3	Paracirrhites arcatus	Cirrhitidae	alc-75% EtOH		21.2628	-157.827	505		United States	Hawaii				Waikiki off Natorium at 100 ft. Hole.		89 ft	1994	1	13	Greenfield, David W.			PreservedSpecimen	Acc. 2000-I:18.	2019-02-20 15:21:09
CAS	SU	31907	0	Paracirrhites arcatus	Cirrhitidae			21.2914	-157.866	5129		United States	Hawaii	Honolulu	Oahu	Hawaiian Is.	Honolulu.			1889	1	1	Jenkins, Oliver P.			PreservedSpecimen		2001-01-02
CAS	ICH	216709	1	Paracirrhites arcatus	Cirrhitidae	alc-75% EtOH						Fiji			Viti Levu I.	Viti Levu Group	Barrier reef off Suva, east of Fish Patch and on main barrier reef, ca. 200 yds. landward of G99-8.		15-21 ft	1999	5	28	Greenfield, David W.; Longenecker, K.; Cole, K.			PreservedSpecimen		2019-01-23 11:27:41
CAS	ICH	216753	1	Paracirrhites arcatus	Cirrhitidae	alc-75% EtOH						Fiji			Viti Levu I.	Viti Levu Group	Barrier reef off Suva, east of Fish Patch on main barrier reef, ca. 200 yds. landward from G99-6.		15-26 ft	1999	5	27	Greenfield, David W.; Longenecker, K.; Cole, K.			PreservedSpecimen		2019-01-23 11:27:41
CAS	ICH	216757	1	Paracirrhites arcatus	Cirrhitidae	alc-75% EtOH		-18.1483	178.399			Fiji			Viti Levu I.	Viti Levu Group	Barrier reef off Suva, in main channel between wreck & end of reef, north of Fish Patch.		15-26 ft	1999	5	31	Greenfield, David W.; Longenecker, K.; Cole, K.			PreservedSpecimen		2019-01-23 11:27:41
CAS	ICH	216906	3	Paracirrhites arcatus	Cirrhitidae	alc-75% EtOH		-18.1598	178.399			Fiji			Viti Levu I.	Viti Levu Group	Barrier reef off Suva - fish patch, backside of dropoff towards reef.		25-35 ft	2002	2	2	Greenfield, David W.; Longenecker, K.; Cole, K.; et al			PreservedSpecimen		2019-01-23 11:27:41
CAS	ICH	216911	1	Paracirrhites arcatus	Cirrhitidae	alc-75% EtOH		-18.1815	178.472			Fiji			Viti Levu I.	Viti Levu Group	Patch Reef behind Barrier Reef off Suva, seaward at Sand Bank.		6 ft	2002	2	1	Greenfield, David W.; Longenecker, K.; Cole, K.; et al			PreservedSpecimen		2019-01-23 11:27:41
CAS	ICH	216915	1	Paracirrhites arcatus	Cirrhitidae	alc-75% EtOH		-18.1483	178.399			Fiji			Viti Levu I.	Viti Levu Group	Barrier Reef off Suva - N. of wreck on main channel. Spur & groove - shallow section.		15-25 ft	2002	1	27	Greenfield, David W.; Longenecker, K.; Cole, K.; et al			PreservedSpecimen		2019-01-23 11:27:41
CAS	ICH	216925	1	Paracirrhites arcatus	Cirrhitidae	alc-75% EtOH		-18.1862	178.447			Fiji			Viti Levu I.	Viti Levu Group	Barrier Reef off Suva - outside about 1 mile west of Sand Bank Cut. Spur & groove - very good coral cover - more coral & cleared water than fish patch - could see bottom at 70 ft.		53-70 ft	2002	2	7	Greenfield, David W.; Longenecker, K.; Cole, K.; et al			PreservedSpecimen		2019-01-23 11:27:41
CAS	ICH	216926	2	Paracirrhites arcatus	Cirrhitidae	alc-75% EtOH		-18.1598	178.399			Fiji			Viti Levu I.	Viti Levu Group	Barrier reef off Suva - Fish patch. Dropoff on backside towards barrier reef.		50-58 ft	2002	1	29	Greenfield, David W.; Longenecker, K.; Cole, K.; et al			PreservedSpecimen	Temp. 84¬∞	2019-01-23 11:27:41
CAS	ICH	216927	1	Paracirrhites arcatus	Cirrhitidae	alc-75% EtOH		-18.1483	178.399			Fiji			Viti Levu I.	Viti Levu Group	Barrier Reef off Suva - N of wreck on main channel. Spur & groove - middle of groove in terms of depth.		30-40 ft	2002	1	26	Greenfield, David W.; Longenecker, K.; Cole, K.; et al			PreservedSpecimen		2019-01-23 11:27:41
CAS	ICH	216930	3	Paracirrhites arcatus	Cirrhitidae	alc-75% EtOH		-18.186	178.446			Fiji			Viti Levu I.	Viti Levu Group	Barrier reef off Suva - outside about 1 mile west of Sand Bank Cut. Shallow spur & groove but mostly coral.		49 ft	2002	2	9	Greenfield, David W.; Cole, K.			PreservedSpecimen	Current too swift, swept much of rotenone away.	2019-01-23 11:27:41
CAS	ICH	216931	5	Paracirrhites arcatus	Cirrhitidae	alc-75% EtOH		-18.1865	178.447			Fiji			Viti Levu I.	Viti Levu Group	Barrier Reef off Suva - outside - about 1 mile west of Sand Bank Cut.		38-46 ft	2002	2	8	Greenfield, David W.			PreservedSpecimen		2019-01-23 11:27:41
CAS	ICH	216938	2	Paracirrhites arcatus	Cirrhitidae	alc-75% EtOH		-18.1861	178.451			Fiji			Viti Levu I.	Viti Levu Group	Barrier Reef off Suva - Outside - ~ 1 mile west of San Bank Cut. Large coral patch with extensive cave inside.		62 ft	2002	2	10	Greenfield, David W.; Longenecker, K.; Cole, K.; et al			PreservedSpecimen		2019-01-23 11:27:41
CAS	ICH	216944	3	Paracirrhites arcatus	Cirrhitidae	alc-75% EtOH		-18.186	178.446			Fiji			Viti Levu I.	Viti Levu Group	Barrier reef off Suva - Outside - About 1 mile west of Sand Bank Cut. Deep spur & groove.		45-50 ft	2002	2	9	Longenecker, K.; Langston, R.			PreservedSpecimen	Very good collection; groove deep enough to hold rotenone.	2019-01-23 11:27:41
CAS	ICH	216948	4	Paracirrhites arcatus	Cirrhitidae	alc-75% EtOH		-18.1865	178.447			Fiji			Viti Levu I.	Viti Levu Group	Barrier Reef off Suva - Outside about 1 mile west of Sand Bank Cut. Low relief spur & groove - some sand & well developed coral.		55 ft	2002	2	8	Longenecker, K.; Langston, R.			PreservedSpecimen	Current swept away too fast.	2019-01-23 11:27:41
CAS	ICH	216954	2	Paracirrhites arcatus	Cirrhitidae	alc-75% EtOH		-18.1639	178.4			Fiji			Viti Levu I.	Viti Levu Group	Barrier Reef off Suva - off wreck on main channel - same as G02-22.		0-12 ft	2002	1	31	Greenfield, David W.; Longenecker, K.; Cole, K.; et al			PreservedSpecimen		2019-01-23 11:27:41
CAS	ICH	216955	1	Paracirrhites arcatus	Cirrhitidae	alc-75% EtOH		-18.1865	178.447			Fiji			Viti Levu I.	Viti Levu Group	Low relief spur & groove - some sand & well developed coral.		60-68 ft	2002	2	8	Greenfield, David W.; Cole, K.			PreservedSpecimen	Current swept away too fast.	2019-01-23 11:27:41
CAS	ICH	217227	1	Paracirrhites arcatus	Cirrhitidae	alc-75% EtOH		-16.2371	179.119			Fiji	Northern Division		Vanua Levu I.	Vanua Levu Group	N. shore, Great Sea Reef Lagoon - E. of Kia I.		2-14 ft	2002	3	29	Greenfield, David W.; Longenecker, K.; Langston, R.; et al			PreservedSpecimen		2019-01-23 11:27:41
CAS	ICH	217228	1	Paracirrhites arcatus	Cirrhitidae	alc-75% EtOH		-18.1598	178.399			Fiji			Viti Levu I.	Viti Levu Group	Barrier reef off Suva - fish patch, backside of dropoff towards reef.		25-35 ft	2002	2	2	Greenfield, David W.; Longenecker, K.; Cole, K.; et al			PreservedSpecimen		2019-01-23 11:27:41
CAS	ICH	219892	2	Paracirrhites arcatus	Cirrhitidae	alc-75% EtOH		-18.1587	178.4			Fiji			Viti Levu I.	Viti Levu Group	Barrier reef off Suva, north of wreck on reef - main channel - back side of dropoff on wall down to moat.		25-35 ft	1999	5	27	Greenfield, David W.; Longenecker, K.; Cole, K.			PreservedSpecimen		2013-06-28
CAS	ICH	7042	1	Paracirrhites arcatus	Cirrhitidae	alc-75% EtOH						French Polynesia	Iles du Vent		Tahiti		Coral reef and wharf.			1931	4	13	Zane Grey Exped. to Polynesia			PreservedSpecimen		2013-06-28
CAS	ICH	221404	1	Paracirrhites arcatus	Cirrhitidae	alc-75% EtOH		-17.1869	-179.002			Fiji			Vanua Balavu I.	Lau Group	N. side Id., Balavu Harbor. Patch reef, ~ 100 yds seaward of barrier reef, side facing reef.		23-43 ft	2003	1	9	Greenfield, David W.; Longenecker, K.; Langston, R.			PreservedSpecimen		2014-11-17 18:04:43
CAS	ICH	221408	5	Paracirrhites arcatus	Cirrhitidae	alc-75% EtOH		-17.4426	178.953			Fiji			Makogai I.	Lomaiviti Group	West side by aquaculture station, Dalice Rocks NW of bay. Patch reef down from rocks.		of capt. 10 ft	2002	11	13	Greenfield, David W.; Longenecker, K.; Cole, K.; et al			PreservedSpecimen		2014-11-17 18:04:43
CAS	ICH	221411	2	Paracirrhites arcatus	Cirrhitidae	alc-75% EtOH		-17.4426	178.953			Fiji			Makogai I.	Lomaiviti Group	W. side by aquaculture station, just inside rocks nw of bay. Coral patch reef, much live hard and soft coral.		of capt. 12-20 ft	2002	11	14	Greenfield, David W.; Longenecker, K.; Cole, K.; et al			PreservedSpecimen		2014-11-17 18:04:43
CAS	ICH	221413	1	Paracirrhites arcatus	Cirrhitidae	alc-75% EtOH		-16.8398	-179.946			Fiji			Duff Reef	Lau Group	Patch reef in lagoon, surrounded by white sand with ridges, heavy surge.		10 ft	2003	1	10	Greenfield, David W.; Longenecker, K.; Langston, R., Bio.			PreservedSpecimen		2014-11-17 18:04:43
CAS	ICH	221414	1	Paracirrhites arcatus	Cirrhitidae	alc-75% EtOH		-16.2857	179.038			Fiji	Northern Division		Vanua Levu I.	Vanua Levu Group	N. shore, Great Sea Reef, S.W. Kia I., Nabau Reef. Reef slope, heavy coral cover, cracks & grooves collected.		35 ft (capture)	2002	4	1	Greenfield, David W.; Longenecker, K.; Langston, R.			PreservedSpecimen		2014-11-17 18:04:43
CAS	ICH	221416	8	Paracirrhites arcatus	Cirrhitidae	alc-75% EtOH		-16.3133	178.961			Fiji	Northern Division		Vanua Levu I.	Vanua Levu Group	N. shore. Great Sea Reef, S.W. Kia I., off Nukubati. Spur Y groove on reef slope close to G02-130 & 131. Heavy coral cover, rel. flat.		38 ft (capture)	2002	4	2	Greenfield, David W.; Longenecker, K.; Langston, R.; et al			PreservedSpecimen		2014-11-17 18:04:43
CAS	ICH	221418	2	Paracirrhites arcatus	Cirrhitidae	alc-75% EtOH		-16.2238	179.042			Fiji	Northern Division		Vanua Levu I.	Vanua Levu Group	N. shore, Great Sea Reef, N.W. of Kia I. Lagoon. Isolated small coral heads (3) off broad expanse of flat sand. Lagoon bask reef.		36 ft (capture)	2002	3	28	Greenfield, David W.; Longenecker, K.; Langston, R.; et al			PreservedSpecimen		2014-11-17 18:04:43
CAS	ICH	221430	3	Paracirrhites arcatus	Cirrhitidae	alc-75% EtOH		-16.8398	-179.946			Fiji			Duff Reef	Lau Group	Barrier reef, w. side. spur & groove.		23-43 ft	2003	1	10	Greenfield, David W.; Longenecker, K.; Langston, R., Bio.			PreservedSpecimen		2014-11-17 18:04:43
CAS	ICH	221436	3	Paracirrhites arcatus	Cirrhitidae	alc-75% EtOH		-16.8398	-179.946			Fiji			Duff Reef	Lau Group	Barrier reef, west side. Spur & groove.		16-30 ft	2003	1	10	Greenfield, David W.; Longenecker, K.; Langston, R.			PreservedSpecimen		2014-11-17 18:04:43
CAS	ICH	221439	5	Paracirrhites arcatus	Cirrhitidae	alc-75% EtOH		-18.1862	178.447			Fiji			Viti Levu I.	Viti Levu Group			50-56 ft	2002	2	9	Greenfield, David W.; Longenecker, K.; Cole, K.; et al			PreservedSpecimen		2014-11-17 18:04:43
CAS	ICH	221440	1	Paracirrhites arcatus	Cirrhitidae	alc-75% EtOH		-16.2398	179.088			Fiji	Northern Division		Vanua Levu I.	Vanua Levu Group	N. shore, Kia I., off cliffs on west side. Fringing reef - reef face from sand at bottom up groove to top of reef.		10-20 ft (capture)	2002	3	28	Greenfield, David W.; Longenecker, K.; Langston, R.; et al			PreservedSpecimen		2014-11-17 18:04:43
CAS	ICH	221443	8	Paracirrhites arcatus	Cirrhitidae	alc-75% EtOH		-16.3133	178.961			Fiji	Northern Division		Vanua Levu I.	Vanua Levu Group	N. shore, Great Sea Reef, s.w. Kia I., off Nukusati. Spur & groove on reef slope, close to G02-130. Heavy coral cover, rel. flat.		36-41 ft (capture)	2002	4	2	Greenfield, David W.; Longenecker, K.; Langston, R.; et al			PreservedSpecimen		2014-11-17 18:04:43
CAS	ICH	221448	7	Paracirrhites arcatus	Cirrhitidae	alc-75% EtOH		-16.2857	179.038			Fiji	Northern Division		Vanua Levu I.	Vanua Levu Group	North shore, Great Sea Reef, sw of Kia I.		10-20 ft.	2002	4	1	Greenfield, David W.; Longenecker, K.; Langston, R.; et al			PreservedSpecimen		2014-11-17 18:04:43
CAS	ICH	221449	5	Paracirrhites arcatus	Cirrhitidae	alc-75% EtOH		-16.3133	178.961			Fiji	Northern Division		Vanua Levu I.	Vanua Levu Group	N. shore, Great Sea Reef - S.W. Kia off Nukubati.		34-37 ft	2002	4	2	Greenfield, David W.; Longenecker, K.; Langston, R.; et al			PreservedSpecimen		2014-11-17 18:04:43
CAS	ICH	221451	1	Paracirrhites arcatus	Cirrhitidae	alc-75% EtOH		-17.2736	179.36			Fiji			Koro I.	Lomaiviti Group	tulane Harbour. Barrier reef, back side. Dead coral wall down to sand.		of capt. 20 ft	2002	11	11	Longenecker, K.; Langston, R.			PreservedSpecimen		2014-11-17 18:04:43
CAS	ICH	221452	2	Paracirrhites arcatus	Cirrhitidae	alc-75% EtOH		-16.2288	179.029			Fiji	Northern Division		Vanua Levu I.	Vanua Levu Group	N. shore, Great Sea Reef, outside, west of Kia I. Reef slope, heavy coral cover up from G02-122 towards reef crest.		35-40 ft (capture)	2002	3	31	Greenfield, David W.; Longenecker, K.; Langston, R.			PreservedSpecimen		2014-11-17 18:04:43
CAS	ICH	221453	5	Paracirrhites arcatus	Cirrhitidae	alc-75% EtOH		-16.8398	-179.946			Fiji			Duff Reef	Lau Group	Barrier reef, east side.		40-46 ft	2003	1	11	Greenfield, David W.; Longenecker, K.; Langston, R.			PreservedSpecimen		2014-11-17 18:04:43
CAS	ICH	221454	2	Paracirrhites arcatus	Cirrhitidae	alc-75% EtOH		-16.2288	179.029			Fiji	Northern Division		Vanua Levu I.	Vanua Levu Group	North shore of V. Levu. Great Sea reef, outside, west of Kia I. Large coral formation with sand moat around it on reef slope.		of dapt. 50-56 ft	2002	3	31	Greenfield, David W.; Longenecker, K.; Langston, R.			PreservedSpecimen		2014-11-17 18:04:43
CAS	ICH	221688	5	Paracirrhites arcatus	Cirrhitidae	alc-75% EtOH						American Samoa			Aunuu I.		Channel towards Tutuila I.		80 ft	1990	8	1	Greenfield, David; Cockrell, G.; et al			PreservedSpecimen		2013-06-28
CAS	ICH	221692	1	Paracirrhites arcatus	Cirrhitidae	alc-75% EtOH		-14.3085	-170.691	486		American Samoa	Eastern District	Itu`au County	Tutuila I.		Utulaina Pt., just west in bay, south shore (windward).		to 12 ft	1990	7	29	Greenfield, David W.; Cockrell, G.			PreservedSpecimen		2013-06-28
CAS	ICH	225084	1	Paracirrhites arcatus	Cirrhitidae	alc-75% EtOH						United States	Hawaii	Honolulu	Oahu	Hawaiian Is.	Spurs & grooves ca. 1000 yds. towards shore from G93-16.		30-35 ft	1993	9	27	Greenfield, David W.; Longenecker, K.			PreservedSpecimen		2013-06-28
CAS	ICH	225125	1	Paracirrhites arcatus	Cirrhitidae	alc-75% EtOH		21.4708	-157.781	430		United States	Hawaii				Kaneohe Bay, Spurs & grooves north of Sampan Channel.		38-42 ft	1994	5	23	Greenfield, David W.; Longenecker, K.			PreservedSpecimen		2013-06-28
CAS	ICH	92267	11	Paracirrhites arcatus	Cirrhitidae	alc-55% isopropanol		7.295	134.49			Palau			Auluptagel I.	Rock Is.	Reef at south end, to edge of eel-grass bed; reef flat with scattered clumps of living coral, soft & hard.		0-3 ft	1956	7	8	Gaines; McDaniel; Scott; Fehlmann; et al			PreservedSpecimen	See GVF 798 (sta. 12) for more data.	2013-06-28
CAS	ICH	93085	4	Paracirrhites arcatus	Cirrhitidae	alc-55% isopropanol		7.01167	158.189			Micronesia	Pohnpei State		Pohnpei I.	Pohnpei Is.	Lagoon edge of outer reef near Jokaj Passage and north of Jokai I.; app. 1 mi. off rock/mangrove swamp shore.		0-12 ft	1954	10	4	Gustave, Jones, Gawera, Harry (Rofen)			PreservedSpecimen	see GVF 0493 (sta. 190) for more data.	2013-09-18 16:59:54
CAS	ICH	93086	2	Paracirrhites arcatus	Cirrhitidae	alc-55% isopropanol		1.09778	154.773			Micronesia	Pohnpei State		Kapingamarangi Atoll		Lagoon shore reef of Ringutoru Islet, north side of atoll; app. 100-150 yds. off sandy shore; water 2-20' deep.		2-20 ft	1954	8	11	Atta, Welson, Yoich, Harry (Rofen) et al			PreservedSpecimen	see GVF 0436 (sta. 133) for more data.	2013-06-28
CAS	ICH	93087	8	Paracirrhites arcatus	Cirrhitidae	alc-55% isopropanol		1.1	154.741			Micronesia	Pohnpei State		Kapingamarangi Atoll		Coralline ridge and surge channels west of Torongahai Islet; app. 3300m off sand/gravel shore; low tide.		0-12 ft	1954	6	29	Rofen (Harry), Robert R.; et al			PreservedSpecimen	See GVF 0311 (sta. 8) for more data.	2013-06-28
CAS	ICH	93088	1	Paracirrhites arcatus	Cirrhitidae	alc-55% isopropanol		9.59444	138.193			Micronesia	Yap State		Yap I.	Yap Is.	Reef east of Map I.; halfway between reef and shore; water clear, 2-8' deep; ca. 0.25 mi. off sandy shore.		2-8 ft	1959	12	29	Bapilung; Manggur			PreservedSpecimen	Coral Fish Project; see GVF 1924 (sta. 59-101) for more data.	2013-09-18 16:59:55
CAS	ICH	93089	8	Paracirrhites arcatus	Cirrhitidae	alc-55% isopropanol		10.0839	139.748			Micronesia			Ulithi Atoll		Outer reef off Sorlen I., 50-60 yds. off sandy beach; no vegetation; water clear, 10-18' deep; low tide.		0-18 ft	1956	9	22	McDaniel, B.; Anthony, C. H.			PreservedSpecimen	see GVF 976 (sta. 179) for more data.	2013-09-18 16:59:56
CAS	ICH	93090	2	Paracirrhites arcatus	Cirrhitidae	alc-55% isopropanol		1.03111	154.756			Micronesia	Pohnpei State		Kapingamarangi Atoll		Prosipai region of Saratokmalel reef flat in Teawaitua Ship Pass, approx. 1 mi. off beachrock shore; low tide.		0-28 ft	1954	8	14	Atta, Kaisa, Welson, Harry (Rofen) et al			PreservedSpecimen	See GVF 452 (sta. 149) for more data.	2013-06-28
CAS	ICH	93091	3	Paracirrhites arcatus	Cirrhitidae	alc-55% isopropanol		1.08222	154.708			Micronesia	Pohnpei State		Kapingamarangi Atoll		Tiurahi lagoon border reef at west end of atoll; app. 4 miles off rock/gravel/sand shore; water clear, 5-20' deep.		to 20 ft	1954	8	19	Atta, Meterewe, Koich, Frely, Harry			PreservedSpecimen	See GVF 0470 (sta. 167) for more data.	2013-06-28
CAS	ICH	93092	2	Paracirrhites arcatus	Cirrhitidae	alc-55% isopropanol		6.86139	158.356			Micronesia	Pohnpei State		Pohnpei I.	Pohnpei Is.	Lagoon shore reef on west side of Na I., next to mangrove swamp near east side of Ponape; app. 100 yds.		0-10 ft	1954	10	6	Jones, Gawera, Takeshi, Harry (Rofen)			PreservedSpecimen	See GVF 0496 (sta. 193) for more data.	2013-06-28
CAS	ICH	93093	1	Paracirrhites arcatus	Cirrhitidae	alc-55% isopropanol		8.11667	140.4			Micronesia			Sorol Atoll		300m w. of village on Sorol I.; isolated coral knoll in lagoon near edge of lagoon reef; water cloudy from blast.		0-15 ft	1956	10	29	Scott, A. W.			PreservedSpecimen	See GVF 1001 (sta. 204) for more data.	2013-09-18 16:59:57
CAS	ICH	93094	1	Paracirrhites arcatus	Cirrhitidae	alc-55% isopropanol						French Polynesia	Iles du Vent		Tahiti		Off King Pomare's Tomb, 2-3 miles east of Papeete.			1956	7	22	Randall, J. E.; Hayward, W.			PreservedSpecimen	Date in loc. database says 22 July 1956, Vanderbilt label has 23 July 1956.	2013-09-18 16:59:58
CAS	ICH	93095	11	Paracirrhites arcatus	Cirrhitidae	alc-55% isopropanol		1.09583	154.786			Micronesia	Pohnpei State		Kapingamarangi Atoll		Middle of outer reef flat between Rikaumanu and Turuiamu islets, N side of atoll; app. 100-200 yds. off rocky shore.			1954	8	2	R.R. Harry (Rofen), Atta, Kaich, Kendy			PreservedSpecimen	See GVF 401 (sta. 98) for more data.	2013-06-28
CAS	ICH	93096	5	Paracirrhites arcatus	Cirrhitidae	alc-55% isopropanol		1.05639	154.722			Micronesia	Pohnpei State		Kapingamarangi Atoll		Reef flat and lagoon border reef at Tokoteihi region, ca. 2 mi. W of Ship Pass; app. 3 mi. offshore; water 0-15' deep		0-15 ft	1954	8	16	Atta, Atto, Uruwhet, Harry (Rofen) et al			PreservedSpecimen	see GVF 0462 (sta. 159) for more data.	2013-06-28
CAS	ICH	93097	1	Paracirrhites arcatus	Cirrhitidae	alc-55% isopropanol		1.03944	154.746			Micronesia	Pohnpei State		Kapingamarangi Atoll		Inner edge of reef flat about coral heads; app. 1.5 miles off sandy shore; low tide; water clear, app. 10' deep.		app. 10 ft	1954	6	30	Koro; Botek; Dimoet; Harry (Rofen), R. R.			PreservedSpecimen	See GVF 315 (sta. 12) for more data.	2013-06-28
CAS	ICH	93098	4	Paracirrhites arcatus	Cirrhitidae	alc-55% isopropanol		7.21806	134.442			Palau					East reef ca. 1.75 miles south of Ngaremediu, end of reef called Uchulachei; water clear, 3-20' deep.		0-20 ft	1955	10	15	Harry (Rofen), Fehlmann, Bayer, Rikrik			PreservedSpecimen	see GVF 735 (sta. 227) for more data.	2013-09-18 16:59:59
CAS	ICH	93099	4	Paracirrhites arcatus	Cirrhitidae	alc-55% isopropanol		9.91806	139.667			Micronesia	Yap State		Ulithi Atoll		East reef, lagoon reef on west side of Fassarao I.; large coral heads, sand between coral heads.		7-25 ft	1956	9	23	McDaniel, B.			PreservedSpecimen	See GVF 0978 (sta. 181) for more data.	2013-09-18 17:00:00
CAS	ICH	93100	6	Paracirrhites arcatus	Cirrhitidae	alc-55% isopropanol		1.03333	154.754			Micronesia	Pohnpei State		Kapingamarangi Atoll		Polim reef flat region next to Tiponoowakaram Pass in Ship Pass, s. side of atoll; app. 1 mi. off beachrock shore.		0-18 ft	1954	8	12	Atta, Meterewe, Kendy, Harry (Rofen)			PreservedSpecimen	See GVF 0440 (sta. 137) for more data.	2013-09-18 17:00:04
CAS	ICH	93101	3	Paracirrhites arcatus	Cirrhitidae	alc-55% isopropanol		1.08111	154.78			Micronesia	Pohnpei State		Kapingamarangi Atoll		Top of Manini coral head in center of lagoon; app. 1100m off sandy shore; low tide; water clear, 1-12' deep.		0-12 ft	1954	7	9	Rofen (Harry), Robert R.; et al			PreservedSpecimen	see GVF 0332 (sta. 29) for more data.	2013-06-28
CAS	ICH	93102	9	Paracirrhites arcatus	Cirrhitidae	alc-55% isopropanol		1.07083	154.711			Micronesia	Pohnpei State		Kapingamarangi Atoll		Masutuwangak coral mesa immediately south of Tewawa Elal, west end of atoll; approx. 4 miles offshore; low tide.		to 35 ft	1954	8	20	Atta, Meterewe, Harry (Rofen) et al			PreservedSpecimen	See GVF 0475 (sta. 172) for more data.	2013-06-28
CAS	ICH	93103	3	Paracirrhites arcatus	Cirrhitidae	alc-55% isopropanol		1.09889	154.727			Micronesia	Pohnpei State		Kapingamarangi Atoll		Surf zone and outer coralliferous terrace at Tapatuaitu on outside of atoll midway between Torogahai Islet and atoll.		0-15 ft	1954	7	21	Atta, Meterewe, Akim, Sinter, Hand et al			PreservedSpecimen	See GVF 365 (sta. 62) for more data.	2013-06-28
CAS	ICH	93104	2	Paracirrhites arcatus	Cirrhitidae	alc-55% isopropanol		1.05167	154.727			Micronesia	Pohnpei State		Kapingamarangi Atoll		Outer reef surf zone at Tiutua midway between ship pass and west end of atoll; app. 3 mi. off gravel/rock shore.		0-15 ft	1954	7	13	Tane, Atta, Meterewe, Hand, Newhouse			PreservedSpecimen	see GVF 340 (sta. 37) for more data.	2013-06-28
CAS	ICH	93105	3	Paracirrhites arcatus	Cirrhitidae	alc-55% isopropanol		1.03833	154.75			Micronesia	Pohnpei State		Kapingamarangi Atoll		Bottom reef at lagoon entrance to Mangatisu Pass, s. side of atoll; app. 1 mi. off beachrock shore; low to high tide.		0-12 ft	1954	8	17	Atta, Iosimori, Aron, Bondaik, Harry			PreservedSpecimen	see GVF 0468 (sta. 165) for more data.	2013-06-28
CAS	ICH	93106	1	Paracirrhites arcatus	Cirrhitidae	alc-55% isopropanol		1.06194	154.801			Micronesia	Pohnpei State		Kapingamarangi Atoll		Lagoon shore reef at Sakenge Islet, east side of atoll; 40-200' off sandy shore; low tide; water clear, 0-6' deep.		0-6 ft	1954	7	24	Atta, Meterewe, Deurumol, Harry (Rofen)			PreservedSpecimen	See GVF 377 (sta. 74) for more data.	2013-06-28
CAS	ICH	93107	1	Paracirrhites arcatus	Cirrhitidae	alc-55% isopropanol		1.05333	154.728			Micronesia	Pohnpei State		Kapingamarangi Atoll		Lagoon reefs bordering outer reef flat at Tiutua, midway between ship pass and west end of atoll; low tide.		0-18 ft	1954	7	13	Tane; Atta; Meterewe; Hand; Newhouse			PreservedSpecimen	See GVF 0341 (sta. 38) for more data.	2013-06-28
CAS	ICH	93108	12	Paracirrhites arcatus	Cirrhitidae	alc-55% isopropanol		1.07444	154.708			Micronesia	Pohnpei State		Kapingamarangi Atoll		Lagoon coral heads on inner margin of reef flat at Tewawaelal, extreme W. end of atoll; low tide; water clear.		0-45 ft	1954	7	14	Atta, Kindaro, Harry (Rofen)			PreservedSpecimen	see GVF 0345 (sta. 42) for more data.	2013-06-28
CAS	ICH	93109	1	Paracirrhites arcatus	Cirrhitidae	alc-55% isopropanol		1.03139	154.759			Micronesia	Pohnpei State		Kapingamarangi Atoll		Lagoon reef at Hukutikirikiri outer reef, e. of Ship Pass, s. side of atoll; app. 2/3 mi. off beachrock shore.		3.5 ft	1954	7	30	Kindaro, Kuwaehalara, Harry (Rofen)			PreservedSpecimen	see GVF 398 (sta. 95) for more data.	2013-06-28
CAS	ICH	93110	1	Paracirrhites arcatus	Cirrhitidae	alc-55% isopropanol		1.09222	154.729			Micronesia	Pohnpei State		Kapingamarangi Atoll		Lagoon shore reef and N side of coral mesa at Tapatuaitu, midway between Torongahai islet and W end of islet atoll.		10-12 ft	1954	7	21	Atta, Meterewe, Dane, Taitos et al			PreservedSpecimen	see GVF 0367 (sta. 64) for more data.	2013-06-28
CAS	ICH	93111	7	Paracirrhites arcatus	Cirrhitidae	alc-55% isopropanol		1.09222	154.729			Micronesia	Pohnpei State		Kapingamarangi Atoll		Coral mesa next to lagoon border at Tapatuaitu, midway between Torongahai Islet and west end of atoll.		2-15 ft	1954	8	21	Atta, Meterewe, Harry (Rofen) et al			PreservedSpecimen	See GVF 0479 (sta. 176) for more data.	2013-06-28
CAS	ICH	93112	2	Paracirrhites arcatus	Cirrhitidae	alc-55% isopropanol		1.08111	154.78			Micronesia	Pohnpei State		Kapingamarangi Atoll		Top and west side of Manini coral mesa in center of lagoon; app. 1100m off sandy shore; extreme low tide.		0-35 ft	1954	7	17	Atta, Kindaro, Hand, Newhouse, Harry			PreservedSpecimen	see GVF 0354 (sta. 51) for more data.	2013-06-28
CAS	ICH	93113	4	Paracirrhites arcatus	Cirrhitidae	alc-55% isopropanol		1.08806	154.791			Micronesia	Pohnpei State		Kapingamarangi Atoll		Lagoon shore reef between Nunakita and Parakahi Islets, NE side of atoll; app. 200 yds. off sandy shore; low tide.		0-10 ft	1954	7	23	Atta, Meterewe, Hand, Newhouser, Harry			PreservedSpecimen	See GVF 0374 (sta. 71) for more data.	2013-06-28
CAS	ICH	93114	1	Paracirrhites arcatus	Cirrhitidae	alc-55% isopropanol		1.02833	154.761			Micronesia	Pohnpei State		Kapingamarangi Atoll		Lagoon edge of outer reef flat in region of Tihu Rutikirikiri, app. 1/2 mi. w. of Matukerekere Islet.		10 fa	1954	8	9	Deurumol, Dimoet, Harry (Rofen)			PreservedSpecimen	see GVF 427 (sta. 124) for more data.	2013-06-28
CAS	ICH	93124	3	Paracirrhites arcatus	Cirrhitidae	alc-55% isopropanol		-16.0167	-142.433			French Polynesia	Iles Tuamotu-Gambier		Raroia Atoll	Tuamotu Archipelago	First transect, outer reef opposite Ngarumaoa Village excurrent channel.		0-25 ft	1952	7	21	Rofen (Harry), Robert R.; et al			PreservedSpecimen	Station=GV52-26.	2013-06-28
CAS	ICH	93125	2	Paracirrhites arcatus	Cirrhitidae	alc-55% isopropanol		-16.0167	-142.433			French Polynesia	Iles Tuamotu-Gambier		Raroia Atoll	Tuamotu Archipelago	Surge channels on outer reef, transect #1, immediately south of excurrent channel; ca. 150 yds. from shore.		0-20 ft	1952	8	17	Rofen (Harry), Robert R.; et al			PreservedSpecimen	Station = GV52-59; turbulent surf.	2013-06-28
CAS	ICH	93126	1	Paracirrhites arcatus	Cirrhitidae	alc-55% isopropanol		-16.4931	-151.784			French Polynesia	Iles Sous-le-Vent		Bora Bora	Society Is.	Teavanui Pass; near and outside Motu Ahuna; low coral ridges, coral heads.		8-10 ft	1957	8	10	Bingham; Josef			PreservedSpecimen	See GVF 1364 (sta. 32) for more data; French Oceania Exped.	2013-09-18 17:00:06
CAS	ICH	93127	1	Paracirrhites arcatus	Cirrhitidae	alc-55% isopropanol						United States	Hawaii							1915	5	22	Aq., Hawaiian			PreservedSpecimen		2013-06-28
CAS	ICH	93128	5	Paracirrhites arcatus	Cirrhitidae	alc-55% isopropanol		21.2771	-157.832	1282		United States	Hawaii	Honolulu	Oahu	Hawaiian Is.	Approx. 0.5 mi. off Niumalu Hotel, Waikiki Beach.		25-30 ft	1951	9	7	Gosline, Brock, Herald, Harry (Rofen)		Unable to locate hotel.	PreservedSpecimen	See GVF 0053 (sta. 51GV-54) for more data; GVF Pacific Equatorial Exped.	2013-06-28
CAS	ICH	93129	2	Paracirrhites arcatus	Cirrhitidae	alc-55% isopropanol		-16.7939	-151.396			French Polynesia				Society Is.	Iriru Pass, Off Iriru I., edge of pass; sand & coral flat, coral wall, sand and dead coral 100 yds. from sand shore.		20-60 ft	1957	8	3	Bingham, Ellsworth & Josef			PreservedSpecimen	longitude figured on a 37 deg. angle from the point of Mau Fenua Mt., dist.=4750 m. from summit; see GVF 1359 (sta. 27) for more data; French Oceania Exped.	2013-09-18 17:00:07
CAS	ICH	93130	1	Paracirrhites arcatus	Cirrhitidae	alc-55% isopropanol		1.08111	154.78			Micronesia	Pohnpei State		Kapingamarangi Atoll		North side of Manini coral mesa in center of lagoon; app. 1100m off sandy shore; low tide; no current; water 25-40'		0-40 ft	1954	7	19	Atta, Bondaik, Akim, Harry (Rofen)			PreservedSpecimen	see GVF 358 (sta. 55) for more data.	2013-06-28
CAS	ICH	93131	1	Paracirrhites arcatus	Cirrhitidae	alc-55% isopropanol		-17.4907	-149.867	1160		French Polynesia	Iles du Vent		Moorea		Lagoon just east of Papetoai Bay entrance; shore reef.		1-20 ft	1956	5	2	Randall, John E.			PreservedSpecimen	Station=35; mismarked as sta. 30; Randall-Tahiti Exped.	2013-09-18 17:00:08
CAS	ICH	93132	2	Paracirrhites arcatus	Cirrhitidae	alc-55% isopropanol		5.875	-162.107			U. S. Minor Outlying Islands	Palmyra Atoll		Palmyra Atoll	Line Is.	Outside reef 0.25 miles southeast of center of Sand I.		2-20 ft	1951	8	17	Herald, Earl S.; Rofen (Harry), Robert R.; et al			PreservedSpecimen	See GVF 0045 (sta. 46) for more data; GVF Pacific Equatorial Exped.	2013-06-28
CAS	ICH	93133	2	Paracirrhites arcatus	Cirrhitidae	alc-55% isopropanol						French Polynesia	Iles du Vent		Moorea		Outside Barrier Reef, 200 yards east of Tareu Pass; high coral cover, strong current.		70 ft	1957	5	15	Randall, John E.			PreservedSpecimen	Station=238; Randall-Tahiti Exped.	2013-09-18 17:00:09
CAS	ICH	93134	3	Paracirrhites arcatus	Cirrhitidae	alc-55% isopropanol		-17.7578	-149.353			French Polynesia	Iles du Vent	Papeari Dist.	Tahiti		Papeari Harbor, Temarauri Pass: low coral head in shallow water, falling off steeply on seaward side to near shore.		0-15 ft	1957	7	10	Bingham; Adrien			PreservedSpecimen	See GVF 1347 (sta. 15) for more data; French Oceania Exped.	2013-09-18 17:00:12
CAS	ICH	93135	1	Paracirrhites arcatus	Cirrhitidae	alc-55% isopropanol		-17.4907	-149.867	1160		French Polynesia	Iles du Vent		Moorea		Lagoon just east of entrance to Papetoai Bay; shore reef.		1-20 ft	1956	5	2	Randall, John E.			PreservedSpecimen	Station=34; mismarked as sta. 29; Randall-Tahiti Exped.	2013-09-18 17:00:13
CAS	ICH	93136	1	Paracirrhites arcatus	Cirrhitidae	alc-55% isopropanol		-17.4783	-149.858			French Polynesia	Iles du Vent		Moorea		Papetoa Dist., Tareu Pass; large section of sunken iron ship; shallow depressions; current slight; tide rising.		5-20 ft	1957	7	27	Bingham, Ellsworth & Josef			PreservedSpecimen	See GVF 1352 (sta. 20) for more data; French Oceania Exped.	2013-09-18 17:00:19
CAS	ICH	93138	3	Paracirrhites arcatus	Cirrhitidae	alc-55% isopropanol		-17.4783	-149.858			French Polynesia	Iles du Vent		Moorea		Papetoa Dist., Tareu Pass; large section of sunken iron ship; shallow depressions; current slight; tide rising.		5-20 ft	1957	7	27	Bingham, Ellsworth & Josef			PreservedSpecimen	See GVF 1352 (sta. 20) for more data; French Oceania Exped.	2013-09-18 17:00:23
CAS	ICH	93139	1	Paracirrhites arcatus	Cirrhitidae	alc-55% isopropanol		-17.7578	-149.353			French Polynesia	Iles du Vent	Papeari Dist.	Tahiti		Papeari Harbor, Temarauri Pass: low coral head in shallow water, falling off steeply on seaward side to near shore.		0-15 ft	1957	7	10	Bingham; Adrien			PreservedSpecimen	See GVF 1347 (sta. 15) for more data; French Oceania Exped.	2013-06-28
CAS	ICH	93140	3	Paracirrhites arcatus	Cirrhitidae	alc-55% isopropanol						French Polynesia	Iles du Vent		Tahiti		3 miles east of Papeete; off Pomare's tomb.			1956	7	18	Randall, John E.			PreservedSpecimen		2013-06-28
CAS	ICH	93141	2	Paracirrhites arcatus	Cirrhitidae	alc-55% isopropanol		-17.4789	-149.843	1980		French Polynesia	Iles du Vent		Moorea		From small coral head near motu on northwest corner of island.			1956	5	28	Randall, John E.			PreservedSpecimen	Station=51; mismarked as sta. 46; Randall-Tahiti Exped.	2013-06-28
CAS	ICH	93142	5	Paracirrhites arcatus	Cirrhitidae	alc-55% isopropanol		-16.0167	-142.433			French Polynesia	Iles Tuamotu-Gambier		Raroia Atoll	Tuamotu Archipelago	First transect in open channels on edge of outer reef opposite Ngarumaoa Village, west side of Raroia.		0-15 ft	1952	7	9	Harry (Rofen), R. R.; native			PreservedSpecimen	Station=GV52-17	2013-06-28
CAS	ICH	93143	4	Paracirrhites arcatus	Cirrhitidae	alc-55% isopropanol		-16.0167	-142.433			French Polynesia	Iles Tuamotu-Gambier		Raroia Atoll	Tuamotu Archipelago	Next to Takoke Islet in Ngarue Pass, west side of atoll; considerable algae.		0-25 ft	1952	9	1	Rofen (Harry), Robert R.; et al			PreservedSpecimen	Station=GV52-66	2013-06-28
CAS	ICH	93144	1	Paracirrhites arcatus	Cirrhitidae	alc-55% isopropanol		7.21806	134.446			Palau					Surf zone on outside of outer reef ca. 2 miles south-southwest of Ngaremediu Dist., east of Urukthapel I.		2-15 ft	1955	8	19	Bayer,Fehlmann,Rikrik,Suman,Harry (Rofen)			PreservedSpecimen	see GVF 618 (sta. 112) for more data.	2013-06-28
CAS	ICH	93145	1	Paracirrhites arcatus	Cirrhitidae	alc-55% isopropanol		1.04861	154.734			Micronesia	Pohnpei State		Kapingamarangi Atoll		Tokoteihi, inner reefs bordering lagoon and outer surge channels west of Pass; low to high tide; water to 15' deep.		0-15 ft	1954	7	1	Koro; Dimoet; Botek; Harry (Rofen), R. R.			PreservedSpecimen	See GVF 0317 (sta. 14) for more data.	2013-06-28
CAS	ICH	93146	5	Paracirrhites arcatus	Cirrhitidae	alc-55% isopropanol		-16.0167	-142.433			French Polynesia	Iles Tuamotu-Gambier		Raroia Atoll	Tuamotu Archipelago	Next to Takoke Islet in Ngarue Pass, west side of atoll; considerable algae.		0-25 ft	1952	9	1	Rofen (Harry), Robert R.; et al			PreservedSpecimen	Station=GV52-66	2013-06-28
CAS	ICH	93147	3	Paracirrhites arcatus	Cirrhitidae	alc-55% isopropanol		1.06194	154.801			Micronesia	Pohnpei State		Kapingamarangi Atoll		Lagoon shore reef at Sakenge Islet, east side of atoll; 40-200' off sandy shore; low tide; water clear, 0-6' deep.		0-6 ft	1954	7	24	Atta, Meterewe, Deurumol, Harry (Rofen)			PreservedSpecimen	See GVF 377 (sta. 74) for more data.	2013-06-28
CAS	ICH	93148	1	Paracirrhites arcatus	Cirrhitidae	alc-55% isopropanol						French Polynesia	Iles du Vent		Moorea		Papetoai Bay,			1956	3	28	Randall, John E.			PreservedSpecimen	Station=12; mismarked as sta. 10; Randall-Tahiti Exped.	2013-06-28
CAS	ICH	93149	1	Paracirrhites arcatus	Cirrhitidae	alc-55% isopropanol		-16.4931	-151.784			French Polynesia	Iles Sous-le-Vent		Bora Bora	Society Is.	Teavanui Pass; near and outside Motu Ahuna; low coral ridges, coral heads.		8-10 ft	1957	8	10	Bingham; Josef			PreservedSpecimen	See GVF 1364 (sta. 32) for more data; French Oceania Exped.	2013-07-17 11:47:27
CAS	ICH	93150	1	Paracirrhites arcatus	Cirrhitidae	alc-55% isopropanol						French Polynesia	Iles du Vent		Tahiti		Ca. 3 miles east of Papeete, off King Pomare's Tomb.			1956	7	23	Randall, J. E.; Hayward, W.			PreservedSpecimen	Station=76; mismarked as sta. 68; Randall-Tahiti Exped.	2013-06-28
CAS	ICH	93151	2	Paracirrhites arcatus	Cirrhitidae	alc-55% isopropanol						French Polynesia	Iles du Vent		Tahiti		About 5 miles east of Papeete, off King Pomare's tomb; shore reef only partly sheltered by barrier reef.		0-4 ft	1956	7	23	Randall, John E.; et al			PreservedSpecimen	Station 77; mismarked as sta. 69; Randall-Tahiti Exped.	2013-06-28
CAS	ICH	93152	6	Paracirrhites arcatus	Cirrhitidae	alc-55% isopropanol		7.21806	134.446			Palau					Surf zone on outside of outer reef ca. 2 miles south-southwest of Ngaremediu Dist., east of Urukthapel I.		2-15 ft	1955	8	19	Bayer,Fehlmann,Rikrik,Suman,Harry (Rofen)			PreservedSpecimen	see GVF 618 (sta. 112) for more data.	2013-06-28
CAS	ICH	93153	4	Paracirrhites arcatus	Cirrhitidae	alc-55% isopropanol						United States	Hawaii													PreservedSpecimen		2013-06-28
CAS	ICH	93154	4	Paracirrhites arcatus	Cirrhitidae	alc-55% isopropanol		10.0611	139.768			Micronesia			Ulithi Atoll		Lagoon reef N of Eogt I. between Eoet I. and Yogoroporapu I.; water clear, 5-7' deep; low tide; no current.		0-7 ft	1956	9	21	Anthony, C. H.; McDaniel, B.			PreservedSpecimen	Loc. database has 10√Ç¬∞03'40"N, Vanderbilt label says 10√Ç¬∞13'40"N.	2013-06-28
CAS	ICH	93155	1	Paracirrhites arcatus	Cirrhitidae	alc-55% isopropanol		7.24194	144.436			Micronesia	Yap State	Ifalik Municipality	Ifalik Atoll		Outer reef flat between Ella and Elangalap Islets; 900' off rocky shore; water 0.5 fm. deep; encrusting algae.		0.5 fa	1953	11	1	native, Ifaluk			PreservedSpecimen	GVF 0282 is for sta. 161 (not 160) which has same coordinates as appear on the Vanderbilt label. (GVF subject to change if found otherwise correct).	2013-06-28
CAS	ICH	93156	4	Paracirrhites arcatus	Cirrhitidae	alc-55% isopropanol		7.24083	144.436			Micronesia	Yap State	Ifalik Municipality	Ifalik Atoll		Breaker line on reef edge off south side of Falalap Islet; app. 300' off sandy shore; water clear, 3-15' deep.		3-15 ft	1953	10	26	Pakal, Tachim, Yarof, Yani			PreservedSpecimen	See GVF 0251 (sta. 130) for more data.	2013-06-28
CAS	ICH	93157	2	Paracirrhites arcatus	Cirrhitidae	alc-55% isopropanol		7.25222	144.432			Micronesia	Yap State	Ifalik Municipality	Ifalik Atoll		Reef flat and coral heads between Elangalap and Falarik Islets.		3-10 ft	1953	10	20	Pakal, Jachim, Arofoman et al			PreservedSpecimen	Station = 94. Vanderbilt label has R.R. Harry as collector.	2013-06-28
CAS	ICH	93158	3	Paracirrhites arcatus	Cirrhitidae	alc-55% isopropanol		7.25583	144.436			Micronesia	Yap State	Ifalik Municipality	Ifalik Atoll		Inner edge of reef flat between Falarik and Elangalap Islets.		0-7 ft	1953	9	21	Pakal; et al			PreservedSpecimen	Station=8; see GVF 0129 for more data	2013-06-28
CAS	ICH	93159	1	Paracirrhites arcatus	Cirrhitidae	alc-55% isopropanol		7.24306	144.444			Micronesia	Yap State	Ifalik Municipality	Ifalik Atoll		Outer reef of Ella Islet near ship Pass, Tauaserametau.		2-3 ft	1953	9	24	Pakal; et al			PreservedSpecimen	Station = 14	2013-06-28
CAS	ICH	93160	1	Paracirrhites arcatus	Cirrhitidae	alc-55% isopropanol		7.24028	144.461			Micronesia	Yap State	Ifalik Municipality	Ifalik Atoll		Off s. tip of Falalap Islet off outside reef; app. 500 ft. offshore; water clear, 2.5 fms. deep; encrusting algae.		2.5 fa	1953	10	9	Igseman, Tavileisha			PreservedSpecimen	see GVF 188 (sta. 67) for more data.	2013-06-28
CAS	ICH	93161	2	Paracirrhites arcatus	Cirrhitidae	alc-55% isopropanol		7.24444	144.445			Micronesia	Yap State	Ifalik Municipality	Ifalik Atoll		Ella Islet; shore reef in lagoon next to ship pass; encrusting algae.		5-15 ft	1953	9	14	Rofen (Harry), Robert R.; et al			PreservedSpecimen	Station = 2; See GVF 0123 for more data.	2013-06-28
CAS	ICH	93162	2	Paracirrhites arcatus	Cirrhitidae	alc-55% isopropanol		7.24667	144.434			Micronesia	Yap State	Ifalik Municipality	Ifalik Atoll		Reef flat between Elangalap and Ella Islets; app. 1000' off rocky shore; water clear, 2-7' deep; low tide.		0-7 ft	1953	10	23	Pakal, Tachim, Varotoman, Yani et al			PreservedSpecimen	Station = 109; See GVF 0230 for more data.	2013-06-28
CAS	ICH	93163	1	Paracirrhites arcatus	Cirrhitidae	alc-55% isopropanol		7.24139	144.44			Micronesia	Yap State	Ifalik Municipality	Ifalik Atoll		Off outer reef; south end of Ella Islet; approx. 400' off rocky shore; water 10-20' deep; encrusting algae.		0-20 ft	1953	11	1	Pakal, Tachim & Yarof			PreservedSpecimen	Station = 158	2013-06-28
CAS	ICH	93164	5	Paracirrhites arcatus	Cirrhitidae	alc-55% isopropanol		7.24222	144.453			Micronesia	Yap State	Ifalik Municipality	Ifalik Atoll		Off outer reef on south side of Falalap Islet; app. 500' offshore; low tide; water clear, 2-12' deep.		0-12 ft	1953	10	22	Pakal, Tachim, Yarofoma, Harry (Rofen)			PreservedSpecimen	see GVF 223 (sta. 102) for more data.	2013-06-28
CAS	ICH	93165	1	Paracirrhites arcatus	Cirrhitidae	alc-55% isopropanol		7.24083	144.436			Micronesia	Yap State	Ifalik Municipality	Ifalik Atoll		Breaker line on reef edge off south side of Falalap Islet; app. 300' off sandy shore; water clear, 3-15' deep.		3-15 ft	1953	10	26	Pakal, Tachim, Yarof, Yani			PreservedSpecimen	See GVF 0251 (sta. 130) for more data.	2013-06-28
CAS	ICH	93166	3	Paracirrhites arcatus	Cirrhitidae	alc-55% isopropanol		7.26104	144.45	588		Micronesia	Yap State	Ifalik Municipality	Ifalik Atoll		Surge channels on outer reef in region of Falarik Islet (no GVF station # given).						Rofen (Harry), Robert R.; et al			PreservedSpecimen		2013-06-28
CAS	ICH	93167	8	Paracirrhites arcatus	Cirrhitidae	alc-55% isopropanol		7.24944	144.432			Micronesia	Yap State	Ifalik Municipality	Ifalik Atoll		Reef flat & coral heads near Elangalap, between Elangalap and Falarik Islets; app. 700' off rocky shore; water 2-10'		to 10 ft	1953	10	28	Pakal, Tachim, Yarof, Bayer, Harry (Rofen)			PreservedSpecimen	See GVF 0262 (sta. 141) for more data.	2013-06-28
CAS	ICH	93168	1	Paracirrhites arcatus	Cirrhitidae	alc-55% isopropanol		7.34583	134.592			Palau			Nardueis I.		Edge of reef off Nardueis I., vic. of Garudowaishi Pt.; several cavernous surge channels; water clear, 3-18' deep.		0-18 ft	1956	9	4	Sumang, Scott, Fehlmann			PreservedSpecimen	See GVF 880 (sta. 94) for more data.	2013-06-28
CAS	ICH	93169	10	Paracirrhites arcatus	Cirrhitidae	alc-55% isopropanol		9.64667	138.169			Micronesia	Yap State		Yap I.	Yap Is.	Reef north of Rumung I.; wide sand area between shore and fringing reef w/ coral heads (Porites).		2-6 ft	1959	12	28	Sumang, Bapilung & Manggur			PreservedSpecimen	Coral Fish Project; see GVF 1923 (sta. 59-100) for more data.	2013-06-28
CAS	ICH	93170	7	Paracirrhites arcatus	Cirrhitidae	alc-55% isopropanol		7.21806	134.446			Palau					Ngaremdiu Reef, "Uchulachei" reef subdivision; ca. 2 mi. south of Ngaremdiu Point; water clear, 2-10' deep.		0-10 ft	1956	9	5	Sumang, Yachad; Fehlmann, H. Adair			PreservedSpecimen	see GVF 883 (sta. 97) for more data.	2013-06-28
CAS	ICH	93171	5	Paracirrhites arcatus	Cirrhitidae	alc-55% isopropanol		7.27806	134.474			Palau			Ngadarak Reef		On east side of entrance to Malakal Passage; live coral, surge channels, surf zone; water clear, 0-12' deep.		0-12 ft	1956	6	28	Gaines,McDaniel,Scott,Nqrmekur,Fehlmann			PreservedSpecimen	See GVF 791 (sta. 5) for more data.	2013-06-28
CAS	ICH	93172	2	Paracirrhites arcatus	Cirrhitidae	alc-55% isopropanol		7.24611	134.455			Palau					Raeldil reef ca. 200 yds. south of Ngaremediu Pt.		0-25 ft	1958	6	24	Sumang, Rikrik, & Fehlmann			PreservedSpecimen	See GVF 1830 (sta. 58-2, AEC 58-64) for more data	2013-06-28
CAS	ICH	93173	1	Paracirrhites arcatus	Cirrhitidae	alc-55% isopropanol		7.33583	134.56			Palau					0.25 miles southwest of Ngethil I., Airai District.		0.5-2 fa	1959	7	13	Sumang; Johaness			PreservedSpecimen	Coral Fish Project; see GVF 1958 (sta. 59-697) for more data.	2013-06-28
CAS	ICH	93174	5	Paracirrhites arcatus	Cirrhitidae	alc-55% isopropanol		6.88833	134.121			Palau	Angaur State		Angaur I.		About 700 yds. west of Ngadalog Beach at edge of reef; water clear, 0-6' deep; low to rising tide.		0-6 ft	1957	10	23	DeWITT, Hugh H.; Sumang, Yachad; Sengich; Tewid			PreservedSpecimen	See GVF 1426 (sta. 57-46) for more data.	2013-06-28
CAS	ICH	93175	1	Paracirrhites arcatus	Cirrhitidae	alc-55% isopropanol		7.24528	134.455			Palau					Raeldil Reef, ca. 300 yds. S. of Ngaremediu Point; fringing coral reef just outside surf zone.		0-10 ft	1958	9	29	Sumang, Y.; Fehlmann, H. A.			PreservedSpecimen	see GVF 1832 (sta. 58-4, AEC 58-85) for more data	2013-06-28
CAS	ICH	93176	2	Paracirrhites arcatus	Cirrhitidae	alc-55% isopropanol		6.88889	134.143			Palau	Angaur State		Angaur I.		Beyond the surf zone at the edge of the reef off Ngerdimes Beach; open coral reef just beyond surf zone.		0-10 ft	1957	10	24	DeWitt, Sumang, Sengich, Tewid			PreservedSpecimen	see GVF 1429 (sta. 57-49) for more data.	2013-06-28
CAS	ICH	93177	2	Paracirrhites arcatus	Cirrhitidae	alc-55% isopropanol		7.28806	134.516			Palau			Babel Lukes Reef		Ca. 1.25 miles sw. of entrance to Toagel Mid Passage; outer edge of barrier reef among scattered coral heads.		0-18 ft	1959	1	19	Sumang, Yachad; Fehlmann, H. A.			PreservedSpecimen	Coral Fish Project; see GVF 1851 (sta. 59-23, AEC 59-117) for more data	2013-06-28
CAS	ICH	93178	1	Paracirrhites arcatus	Cirrhitidae	alc-55% isopropanol		7.29167	134.484			Palau					Northeast corner of Ngadarak Reef, ca. 500 yds. WSW of Ngell Channel entrance.		0-7 ft	1959	4	17	Sumang, Y.; Fehlmann, H. A.			PreservedSpecimen	Coral Fish Project; see GVF 1869 (sta. 59-41) for more data.	2013-06-28
CAS	ICH	93179	9	Paracirrhites arcatus	Cirrhitidae	alc-55% isopropanol		7.27917	134.474			Palau			Ngadarak Reef		Reef flat and surf zone of Ngadarak Reef, n. of mouth of Malakal Pass; 2000 yds. off rocky shore; water 0-12' deep.		0-12 ft	1955	8	17	Bayer, Fehlmann, Rikrik et al			PreservedSpecimen	see GVF 612 (sta. 106) for more data.	2013-06-28
CAS	ICH	93180	1	Paracirrhites arcatus	Cirrhitidae	alc-55% isopropanol		8.15417	140.366			Micronesia			Sorol Atoll		Reef flat 300m west of Bigeliwol I.; large coral knoll rising from sand bottom; coralline algae.		0-10 ft	1956	10	28	Scott, A. W.			PreservedSpecimen	see GVF 993 (sta. 196) for more data.	2013-06-28
CAS	ICH	93181	15	Paracirrhites arcatus	Cirrhitidae	alc-55% isopropanol		7.40833	134.356			Palau					Lagoon edge of barrier reef, 8 miles northwest of Koror I., 6 miles from Arakabesan I.; water clear, 3-7' deep.		0-7 ft	1955	7	19	Rikrik, Suman, Bayer, Harry (Rofen) et al			PreservedSpecimen	See GVF 524 (sta. 25) for more data.	2013-06-28
CAS	ICH	93182	6	Paracirrhites arcatus	Cirrhitidae	alc-55% isopropanol		9.52361	138.072			Micronesia	Yap State		Yap I.	Yap Is.	Lagoon side of outer west reef, west of Kanif Village; holes in coral flat of outer reef; no vegetation; low tide.		0-12 ft	1956	7	5	Fehlmann, McDaniel, Mirefel, Tretnoff			PreservedSpecimen	See GVF 794 (sta. 8) for more data.	2013-06-28
CAS	ICH	93183	1	Paracirrhites arcatus	Cirrhitidae	alc-55% isopropanol		7.34583	134.592			Palau			Nardueis I.		Edge of reef off Nardueis I., vic. of Garudowaishi Pt.; several cavernous surge channels; water clear, 3-18' deep.		0-18 ft	1956	9	4	Sumang, Scott, Fehlmann			PreservedSpecimen	See GVF 880 (sta. 94) for more data.	2013-06-28
CAS	ICH	93217	3	Paracirrhites arcatus	Cirrhitidae	alc-55% isopropanol						Palau					Sta. 186									PreservedSpecimen		2013-06-28
CAS	ICH	93218	12	Paracirrhites arcatus	Cirrhitidae	alc-55% isopropanol		-16.0167	-142.433			French Polynesia	Iles Tuamotu-Gambier		Raroia Atoll	Tuamotu Archipelago	First transect, outer reef opposite Ngarumaoa Village excurrent channel.		0-25 ft	1952	7	21	Rofen (Harry), Robert R.; et al			PreservedSpecimen	Station=GV52-26.	2013-06-28
CAS	ICH	93219	2	Paracirrhites arcatus	Cirrhitidae	alc-55% isopropanol		8.06861	134.717			Palau	Kayangel State		Kayangel Atoll		Inside lagoon; large isolated coral heads; water clear, 18' deep; 0.5 mile off sandy shore; current 1 knot.		4-18 ft	1956	8	26	Fehlmann, Brittan, Damian, Gaines et al			PreservedSpecimen	See GVF 866 (sta. 80) for more data.	2013-06-28
CAS	ICH	93220	1	Paracirrhites arcatus	Cirrhitidae	alc-55% isopropanol		7.28361	134.508			Palau					Youel Lukes reef, ca. 1.3 mi east-southeast of entrance to Ngell Channel and south end of Auluptagel I.		0-10 ft	1959	4	14	Sumang, Y.; Fehlmann, H. A.			PreservedSpecimen	Coral Fish Project; see GVF 1864 (sta. 59-36, AEC 59-135) for more data	2013-06-28
CAS	ICH	93221	4	Paracirrhites arcatus	Cirrhitidae	alc-55% isopropanol		8.03833	134.706			Palau	Kayangel State		Kayangel I.		South end of atoll, south side of Ngarapalas I.; coral rubble with a few, low, scattered coral heads.		0-4 ft	1956	10	8	Fehlmann, H. Adair; Sumang; Sako			PreservedSpecimen	see GVF 947 (sta. 161) for more data.	2013-06-28
CAS	ICH	93222	2	Paracirrhites arcatus	Cirrhitidae	alc-55% isopropanol		8.07028	134.696			Palau	Kayangel State		Kayangel Atoll		Within lagoon ca. 100 yds. E. of West Passage; small coral heads; water clear, 3-10' deep; no current; no vegetation.		3-10 ft	1956	8	26	Fehlmann, Brittan, Damian, Sumang et al			PreservedSpecimen	see GVF 867 (sta. 81) for more data.	2013-06-28
CAS	ICH	93223	1	Paracirrhites arcatus	Cirrhitidae	alc-55% isopropanol		7.28139	134.479			Palau			Ngadarak Reef		East side of entrance to Malakal Passage; coral reef outside & in surf zone; water clear, 0-25' deep.		0-25 ft	1956	7	18	Brittan, M.; McDaniel, B.; Fehlmann, H.			PreservedSpecimen	See GVF 807 (sta. 21) for more data.	2013-06-28
CAS	ICH	93224	3	Paracirrhites arcatus	Cirrhitidae	alc-55% isopropanol		7.40833	134.356			Palau					Barrier reef 8 mi. nw. of Koror I.; boulder & coral zones on lagoonward edge; 6 mi. from Arakabesa; water 2-6' deep.		0-6 ft	1955	10	16	Harry (Rofen), Fehlmann, Bayer, Sumang			PreservedSpecimen	See GVF 740 (sta. 232) for more data.	2013-06-28
CAS	ICH	93225	2	Paracirrhites arcatus	Cirrhitidae	alc-55% isopropanol		7.27222	134.502			Palau					Shallow water in open lagoon, ca 1.75 nautical miles east of entrance to Malakal passage, off Ngadarak Reef.		30 ft	1957	9	11	Damien, Tewid, Gaines, DeWitt			PreservedSpecimen	see GVF 1385 (sta. 57-10) for more data.	2013-06-28
CAS	ICH	93226	12	Paracirrhites arcatus	Cirrhitidae	alc-55% isopropanol		8.0925	134.721			Palau	Kayangel State		Kayangel I.		Ngajangel (Ngachayangel) Islet; reef flat 150 yds. n. of island; aggregation of close, low coral heads.		0-6 ft	1956	10	7	Fehlmann, H. A.; Scott, A. W.; Sumang			PreservedSpecimen	See GVF 942 (sta. 156) for more data.	2013-06-28
CAS	ICH	93227	4	Paracirrhites arcatus	Cirrhitidae	alc-55% isopropanol		7.28139	134.479			Palau			Ngadarak Reef		East side of entrance to Malakal Passage; coral reef outside & in surf zone; water clear, 0-25' deep.		0-25 ft	1956	7	18	Brittan, M.; McDaniel, B.; Fehlmann, H.			PreservedSpecimen	See GVF 807 (sta. 21) for more data.	2013-06-28
CAS	ICH	93228	1	Paracirrhites arcatus	Cirrhitidae	alc-55% isopropanol		7.2575	144.448			Micronesia	Yap State	Ifalik Municipality	Ifalik Atoll		Falarik Islet, reef near Hashuteling canoe house, ca. 100 yds. off sand shore.		2-10 ft	1953	9	26	Pakal; et al			PreservedSpecimen	Station = 16	2013-06-28
CAS	ICH	93229	4	Paracirrhites arcatus	Cirrhitidae	alc-55% isopropanol		7.21806	134.446			Palau					Ngaremdiu Reef, "Uchulachei" reef subdivision; ca. 2 mi. south of Ngaremdiu Point; water clear, 2-10' deep.		0-10 ft	1956	9	5	Sumang, Yachad; Fehlmann, H. Adair			PreservedSpecimen	see GVF 883 (sta. 97) for more data.	2013-06-28
CAS	ICH	93230	25	Paracirrhites arcatus	Cirrhitidae	alc-55% isopropanol		1.02667	154.768			Micronesia	Pohnpei State		Kapingamarangi Atoll		Lagoon shore reef of Matukerekere Islet, S. side of atoll; to 75' off sandy shore; low tide; water clear, to 10' deep.		0-10 ft	1954	8	7	Atta; Meterewe; Koich; Harry (Rofen); et al			PreservedSpecimen	See GVF 0424 (sta. 121) for more data.	2013-06-28
CAS	ICH	93231	25	Paracirrhites arcatus	Cirrhitidae	alc-55% isopropanol		1.05333	154.728			Micronesia	Pohnpei State		Kapingamarangi Atoll		Lagoon reefs bordering outer reef flat at Tiutua, midway between ship pass and west end of atoll; low tide.		0-18 ft	1954	7	13	Tane; Atta; Meterewe; Hand; Newhouse			PreservedSpecimen	See GVF 0341 (sta. 38) for more data.	2013-06-28
CAS	ICH	93232	25	Paracirrhites arcatus	Cirrhitidae	alc-55% isopropanol		1.03333	154.754			Micronesia	Pohnpei State		Kapingamarangi Atoll		Polim reef flat region next to Tiponoowakaram Pass in Ship Pass, s. side of atoll; app. 1 mi. off beachrock shore.		0-18 ft	1954	8	12	Atta, Meterewe, Kendy, Harry (Rofen)			PreservedSpecimen	See GVF 0440 (sta. 137) for more data.	2013-06-28
CAS	ICH	93233	25	Paracirrhites arcatus	Cirrhitidae	alc-55% isopropanol		1.03833	154.752			Micronesia	Pohnpei State		Kapingamarangi Atoll		Tihatukira region of Saratokamungeia; reef flat in middle of Ship Pass; s. side of atoll; app. 1 mi. off rocky shore.			1954	8	13	Atta, Meterewe, Atto, Harry (Rofen) et al			PreservedSpecimen	see GVF 0446 (sta. 143) for more data.	2013-06-28
CAS	ICH	93234	40	Paracirrhites arcatus	Cirrhitidae	alc-55% isopropanol		1.07417	154.703			Micronesia	Pohnpei State		Kapingamarangi Atoll		Outer reef flat and surf zone at Tewawaelal, extreme west end of atoll; 4.5 mi. off gravel/sand shore; extreme low.		0-15 ft	1954	7	14	Atta; Kindaro; Harry (Rofen)			PreservedSpecimen	See GVF 344 (sta. 41) for more data.	2013-06-28
CAS	ICH	93235	40	Paracirrhites arcatus	Cirrhitidae	alc-55% isopropanol		1.03028	154.751			Micronesia	Pohnpei State		Kapingamarangi Atoll		Outer reef flat next to Teawataman Ship Pass, south side of atoll; app. 1 mile off gravel shore; low tide.		10-20 ft	1954	7	16	Atta; Deurumol; Bondaik; Harry (Rofen)			PreservedSpecimen	See GVF 0351 (sta. 48) for more data. Note in reg. indicates that lat. is not 1¬∞1'59"N but 1¬∞1'49"N and was "checked on map, JEM".	2018-06-11 12:59:43
QM	Fishes	I21407		Paracirrhites arcatus	Cirrhitidae							Vanuatu					Imported from Vanuatu			1985	1	14				PreservedSpecimen
QM	Fishes	I25933		Paracirrhites arcatus	Cirrhitidae			-16.5167	147.833		EPSG:4326						Holmes Reef, W side of, Coral Sea		7.8m meters	1987	11	4				PreservedSpecimen
ANSP	FISH	28111	3	Paracirrhites arcatus	Cirrhitidae	3 alc; 0 sk; 0 c&s						USA	Hawaii				Pacific Ocean, Hawaiian Islands.			1968	0	0	U. S. Fish Commission			PreservedSpecimen
QM	Fishes	I25895		Paracirrhites arcatus	Cirrhitidae			-17.6167	151.433		EPSG:4326						Georgina Cay, Lihou Reefs		18m meters-20m meters	1987	11	12				PreservedSpecimen
ANSP	FISH	65170	2	Paracirrhites arcatus	Cirrhitidae	2 alc; 0 sk; 0 c&s		21.2914	-157.866	5129	WGS 84	USA	Hawaii				Pacific Ocean, Honolulu.			0	0	0	R. W. Wehrle	GEOLocate (Rios & Bart, 2010)		PreservedSpecimen
ANSP	FISH	77696	1	Paracirrhites arcatus	Cirrhitidae	1 alc; 0 sk; 0 c&s		21.2914	-157.866	5129	WGS 84	USA	Hawaii				Pacific Ocean, Honolulu.			1923	0	0	J. W. Thompson	GEOLocate (Rios & Bart, 2010)		PreservedSpecimen
ANSP	FISH	86147	7	Paracirrhites arcatus	Cirrhitidae	7 alc; 0 sk; 0 c&s		21.2914	-157.866	5129	WGS 84	USA	Hawaii				Pacific Ocean, Honolulu.			1901	0	0	A. Seale	GEOLocate (Rios & Bart, 2010)		PreservedSpecimen
ANSP	FISH	86402	4	Paracirrhites arcatus	Cirrhitidae	4 alc; 0 sk; 0 c&s		21.2914	-157.866	5129	WGS 84	USA	Hawaii				Pacific Ocean, Honolulu.			0	0	0	R. W. Wehrle	GEOLocate (Rios & Bart, 2010)		PreservedSpecimen
ANSP	FISH	86403	1	Paracirrhites arcatus	Cirrhitidae	1 alc; 0 sk; 0 c&s		21.2914	-157.866	5129	WGS 84	USA	Hawaii				Pacific Ocean, Honolulu.			1929	7	20	H. W. Fowler	GEOLocate (Rios & Bart, 2010)		PreservedSpecimen
ANSP	FISH	87995	5	Paracirrhites arcatus	Cirrhitidae	5 alc; 0 sk; 0 c&s		21.2914	-157.866	5129	WGS 84	USA	Hawaii				Pacific Ocean, Honolulu, Oahu.			1937	6	13	Vanderbilt South Pacific Expedition	GEOLocate (Rios & Bart, 2010)		PreservedSpecimen
ANSP	FISH	89254	1	Paracirrhites arcatus	Cirrhitidae	1 alc; 0 sk; 0 c&s						USA	Hawaii				Pacific Ocean, Honolulu market.			0	0	0	S. C. Ball			PreservedSpecimen
ANSP	FISH	91006	1	Paracirrhites arcatus	Cirrhitidae	1 alc; 0 sk; 0 c&s		21.2914	-157.866	5129	WGS 84	USA	Hawaii				Pacific Ocean, Honolulu, Oahu.			0	0	0	A. Seale	GEOLocate (Rios & Bart, 2010)		PreservedSpecimen
ANSP	FISH	93297	3	Paracirrhites arcatus	Cirrhitidae	3 alc; 0 sk; 0 c&s		21.2914	-157.866	5129	WGS 84	USA	Hawaii				Pacific Ocean, Honolulu.			0	0	0	R. W. Wehrle	GEOLocate (Rios & Bart, 2010)		PreservedSpecimen
ANSP	FISH	93305	1	Paracirrhites arcatus	Cirrhitidae	1 alc; 0 sk; 0 c&s		21.2914	-157.866	5129	WGS 84	USA	Hawaii				Pacific Ocean, Honolulu.			1929	7	20	H.W. Fowler	GEOLocate (Rios & Bart, 2010)		PreservedSpecimen
ANSP	FISH	98042	1	Paracirrhites arcatus	Cirrhitidae	1 alc; 0 sk; 0 c&s		21.2914	-157.866	5129	WGS 84	USA	Hawaii				Pacific Ocean, Honolulu.			0	0	0	R. Dale Benson, Jr.	GEOLocate (Rios & Bart, 2010)		PreservedSpecimen
ANSP	FISH	101349	5	Paracirrhites arcatus	Cirrhitidae	5 alc; 0 sk; 0 c&s		21.2914	-157.866	5129	WGS 84	USA	Hawaii				Pacific Ocean, Honolulu, Oahu [likely collected 1901‚Äì1925].			1926	0	0	J. W. Thompson	GEOLocate (Rios & Bart, 2010)		PreservedSpecimen
ANSP	FISH	101423	2	Paracirrhites arcatus	Cirrhitidae	2 alc; 0 sk; 0 c&s		21.2914	-157.866	5129	WGS 84	USA	Hawaii				Pacific Ocean, Honolulu.			1911	0	0	J. W. Thompson	GEOLocate (Rios & Bart, 2010)		PreservedSpecimen
ANSP	FISH	106156	2	Paracirrhites arcatus	Cirrhitidae	2 alc; 0 sk; 0 c&s		-5.11162	53.3174	621	WGS 84	Seychelles Islands					Indian Ocean, Amirante Islands; Remire Reef, N and a bit E of Eagle Island; on the flats.		0-30 ft	1964	3	4	J.E. Bohlke, D. Dockins, R. Rosenblatt, W. Starck II, J. Tyler	GEOLocate (Rios & Bart, 2010)	Uncertainty includes area of reef NE of Eagle Island (alternate name Remire Island).	PreservedSpecimen
ANSP	FISH	106211	2	Paracirrhites arcatus	Cirrhitidae	2 alc; 0 sk; 0 c&s		-4.89335	53.3772	1734	WGS 84	Seychelles Islands					Indian Ocean, Amirante Islands; African Islands; southwest of North Island.		0-12 ft	1964	3	3	J.E. Bohlke, D. Dockins, R. Rosenblatt, W. Starck II, J. Tyler, K. Hill.	GEOLocate (Rios & Bart, 2010)	Uncertainty includes area to SW of islet of North Island in Amirante Islands.	PreservedSpecimen
ANSP	FISH	106219	2	Paracirrhites arcatus	Cirrhitidae	2 alc; 0 sk; 0 c&s		-4.35094	55.7897	941	WGS 84	Seychelles Islands					Indian Ocean, Praslin vicinity; just S of Round Island.		40-50 ft	1964	2	22	J.E. Bohlke, D. Dockins, R. Rosenblatt, W. Starck II, J. Tyler.	GEOLocate (Rios & Bart, 2010)	Uncertainty includes area to south of Ile Ronde to 1 mile off island.	PreservedSpecimen
ANSP	FISH	106221	1	Paracirrhites arcatus	Cirrhitidae	1 alc; 0 sk; 0 c&s		-4.28134	55.7479	463	WGS 84	Seychelles Islands					Indian Ocean, Curieuse Island; SE of Rouge Point, E of a line between it and St. Pierre Islet.		65 ft	1964	2	23	J. E. Bohlke et al*	GEOLocate (Rios & Bart, 2010)	Uncertainty includes area described off Pointe Rouge (east tip of Curieuse).	PreservedSpecimen
ANSP	FISH	106247	1	Paracirrhites arcatus	Cirrhitidae	1 alc; 0 sk; 0 c&s		-4.56667	55.4333	148	WGS 84	Seychelles Islands					Indian Ocean, Mahe, North Islet, W side.		25-60 ft	1964	3	16	W. Starck, K. Hill	GEOLocate (Rios & Bart, 2010)	Uncertainty includes North Island (islet).	PreservedSpecimen
ANSP	FISH	119620	2	Paracirrhites arcatus	Cirrhitidae	2 alc; 0 sk; 0 c&s		15.2412	145.702	933	WGS 84	Marianas Is.	Saipan				Pacific Ocean, NW, ocean side barrier reef, 1200 yds W of Maniagassa Island.			1953	7	20	R. Sutcliffe	GEOLocate (Rios & Bart, 2010)	Coordinates 1200 yards of Managaha Island.	PreservedSpecimen
ANSP	FISH	130134	1	Paracirrhites arcatus	Cirrhitidae	1 alc; 0 sk; 0 c&s		-12.0863	96¬∞52'45''E	717	WGS 84	Cocos-Keeling Is.					Indian Ocean, Direction Island; N side on edge of slope into deep water.		10.5-18 m	1974	3	3	W. F. Smith-Vaniz et al.	GEOLocate (Rios & Bart, 2010)		PreservedSpecimen
ANSP	FISH	130135	1	Paracirrhites arcatus	Cirrhitidae	1 alc; 0 sk; 0 c&s		-12.0936	96¬∞53'10''E	301	WGS 84	Cocos-Keeling Is.					Indian Ocean, Direction Island; small rocky island shore off S end of island.		0.3-1.0 m	1974	2	27	W. F. Smith-Vaniz et al.	GEOLocate (Rios & Bart, 2010)		PreservedSpecimen
ANSP	FISH	130136	1	Paracirrhites arcatus	Cirrhitidae	1 alc; 0 sk; 0 c&s		-12.0936	96¬∞53'10''E	301	WGS 84	Cocos-Keeling Is.					Indian Ocean, Direction Island, S end on edge of tidal channel.		0.3-1 m	1974	3	2	W. F. Smith-Vaniz et al.	GEOLocate (Rios & Bart, 2010)		PreservedSpecimen
ANSP	FISH	130138	4	Paracirrhites arcatus	Cirrhitidae	4 alc; 0 sk; 0 c&s		-12.1411	96¬∞45'58''E	1744	WGS 84	Cocos-Keeling Is.					Indian Ocean, West Island, off N end outside barrier reef.		9 m	1974	2	28	W.F. Smith-Vaniz et al.	GEOLocate (Rios & Bart, 2010)	Coordinates at N end of West Island.	PreservedSpecimen
ANSP	FISH	130140	2	Paracirrhites arcatus	Cirrhitidae	2 alc; 0 sk; 0 c&s		-12.124	96¬∞49'25''E	2404	WGS 84	Cocos-Keeling Is.					Indian Ocean, West Island, ca 1.5 km N of N end of island (inside lagoon of the barrier reef line).		4.5 m	1974	2	24	W. F. Smith-Vaniz et al.	GEOLocate (Rios & Bart, 2010)		PreservedSpecimen
ANSP	FISH	130146	1	Paracirrhites arcatus	Cirrhitidae	1 alc; 0 sk; 0 c&s		-12.1264	96¬∞49'5''E	735	WGS 84	Cocos-Keeling Is.					Indian Ocean, West Island; ca 1 km NNW of N end of island.		5-7.5 m	1974	3	1	W. F. Smith-Vaniz et al.	GEOLocate (Rios & Bart, 2010)		PreservedSpecimen
UWFC	ADULT COLLECTION	UW 004304	25	Paracirrhites arcatus	Cirrhitidae							United States	Hawaii			Hawaiian Islands	Eastern North Pacific Ocean, EASTERN NORTH PACIFIC | USA | HAWAII	0 meters	0 meters	1920	1	1				PreservedSpecimen		2001-11-30
UWFC	ADULT COLLECTION	UW 011457	4	Paracirrhites arcatus	Cirrhitidae							Federated States of Micronesia	SENYAVIN ISLANDS	PONAPE ISLAND			WEST PACIFIC | FEDERATED STATES OF MICRONESIA | SENYAVIN ISLANDS | PONAPE ISLAND	0 meters	0 meters	1956	7	12				PreservedSpecimen		2001-12-03
UWFC	ADULT COLLECTION	UW 011980	8	Paracirrhites arcatus	Cirrhitidae							Northern Mariana Islands	GUAM (U.S.A.)				WEST PACIFIC | MARIANA ISLANDS | GUAM (U.S.A.)	0 meters	0 meters	1956	9	7	MARSH SURVEY			PreservedSpecimen		2001-12-03
UWFC	ADULT COLLECTION	UW 010385	2	Paracirrhites arcatus	Cirrhitidae							South Africa					AFRICA | SOUTH AFRICA	0 meters	0 meters							PreservedSpecimen		2001-12-03
UWFC	ADULT COLLECTION	UW 028957	2	Paracirrhites arcatus	Cirrhitidae												UNPLACED | RONGELAP ATOLL: KABELLE IS	0 meters	0 meters	1954	7	16	A. WELANDER			PreservedSpecimen		2001-12-10
UWFC	ADULT COLLECTION	UW 028955	1	Paracirrhites arcatus	Cirrhitidae			8.78	167.735		not recorded (forced WGS84)	Marshall Islands			Ebeye	Kwajalein Atoll	South Pacific Ocean, WEST PACIFIC | MARSHALL ISLANDS | KWAJALEIN ATOLL | EBEYE ISLAND | INDOWEST PAC: MARSHALL ISL: KWAJALEIN ATOLL, EBEYE IS.	0 meters	0 meters	1946	9	15	CARTER/BRADLEY			PreservedSpecimen		2018-01-23
UWFC	ADULT COLLECTION	UW 010391	6	Paracirrhites arcatus	Cirrhitidae			9.82	169.3		not recorded (forced WGS84)	Marshall Islands	LIKIEP ATOLL	LIKIEP ISLAND			WEST PACIFIC | MARSHALL ISLANDS | LIKIEP ATOLL | LIKIEP ISLAND | W END.	0 meters	0 meters	1949	8	22				PreservedSpecimen		2018-01-23
UWFC	ADULT COLLECTION	UW 013740	6	Paracirrhites arcatus	Cirrhitidae			9.825	160.9		not recorded (forced WGS84)	Marshall Islands	UJELANG ATOLL				WEST PACIFIC | MARSHALL ISLANDS | UJELANG ATOLL	0 meters	0 meters	1956	7	18				PreservedSpecimen		2014-12-15
UWFC	ADULT COLLECTION	UW 010387	4	Paracirrhites arcatus	Cirrhitidae			10	166		not recorded (forced WGS84)	Marshall Islands					WEST PACIFIC | MARSHALL ISLANDS | BIKINI/RONGELAP/KWAJALEIN	0 meters	0 meters	1946	8	17	BRADLEY & CARTER			PreservedSpecimen		2018-01-23
UWFC	ADULT COLLECTION	UW 013741	1	Paracirrhites arcatus	Cirrhitidae			11.35	166.8		not recorded (forced WGS84)	Marshall Islands	RONGELAP ATOLL				WEST PACIFIC | MARSHALL ISLANDS | RONGELAP ATOLL	0 meters	0 meters	1954	7	1	A.D. WELANDER			PreservedSpecimen	COLLECTED IN SUMMER	2014-12-15
UWFC	ADULT COLLECTION	UW 028953	1	Paracirrhites arcatus	Cirrhitidae			11.4575	162.09		not recorded (forced WGS84)	Marshall Islands	ENEWETAK ATOLL	RIGILI ISLAND			WEST PACIFIC | MARSHALL ISLANDS | ENEWETAK ATOLL | RIGILI ISLAND | INDO-WEST PACIFIC: ENIWETOK ATOLL: RIGILI IS. - OCEANSIDE	0 meters	0 meters	1948	7	24				PreservedSpecimen		2018-01-23
UWFC	ADULT COLLECTION	UW 028947	1	Paracirrhites arcatus	Cirrhitidae			11.51	165.4		not recorded (forced WGS84)	Marshall Islands	BIKINI ATOLL	AIRUKIRARU ISLAND			WEST PACIFIC | MARSHALL ISLANDS | BIKINI ATOLL | AIRUKIRARU ISLAND | BIKINI ATOLL,"AIRY IS." ="AIRUKIIJI IS."?	0 meters	25 FEET	1947	8	14				PreservedSpecimen	ASSUME 'AIRY' ISLAND IS AIRUKIRARU ISLAND	2014-12-12
UWFC	ADULT COLLECTION	UW 010388	2	Paracirrhites arcatus	Cirrhitidae			11.51	165.41		not recorded (forced WGS84)	Marshall Islands	BIKINI ATOLL	AIRUKIIJI ISLAND			WEST PACIFIC | MARSHALL ISLANDS | BIKINI ATOLL | AIRUKIIJI ISLAND | BIKINI ATOLL; AIRUKIIJI ISLAND	0 meters	0 meters	1947	8	5	UW/APPLIED FISHERIES LAB			PreservedSpecimen		2018-01-23
UWFC	ADULT COLLECTION	UW 010390	2	Paracirrhites arcatus	Cirrhitidae			11.525	165.565		not recorded (forced WGS84)	Marshall Islands	BIKINI ATOLL	ENYU ISLAND			WEST PACIFIC | MARSHALL ISLANDS | BIKINI ATOLL | ENYU ISLAND	0 meters	0 meters	1947	8	19				PreservedSpecimen		2018-01-23
UWFC	ADULT COLLECTION	UW 010386	4	Paracirrhites arcatus	Cirrhitidae			11.525	165.565		not recorded (forced WGS84)	Marshall Islands	BIKINI ATOLL	ENYU ISLAND			WEST PACIFIC | MARSHALL ISLANDS | BIKINI ATOLL | ENYU ISLAND	0 meters	0 meters	1947	8	19				PreservedSpecimen		2018-03-07
UWFC	ADULT COLLECTION	UW 028949	3	Paracirrhites arcatus	Cirrhitidae			11.525	165.565		not recorded (forced WGS84)	Marshall Islands	BIKINI ATOLL	ENYU ISLAND			WEST PACIFIC | MARSHALL ISLANDS | BIKINI ATOLL | ENYU ISLAND | BIKINI ATOLL: ENYU IS.	0 meters	0 meters	1949	7	26				PreservedSpecimen		2014-12-12
UWFC	ADULT COLLECTION	UW 010384	2	Paracirrhites arcatus	Cirrhitidae			11.56	165.56		not recorded (forced WGS84)	Marshall Islands			Ionchebi	Bikini Atoll	South Pacific Ocean, WEST PACIFIC | MARSHALL ISLANDS | BIKINI ATOLL | IONCHEBI ISLAND | BIKINI ATOLL; IONCHEBI ISLAND; IN LAGOON	0 meters	0 meters	1947	8	1	UW/APPLIED FISHERIES LAB			PreservedSpecimen		2018-01-23
UWFC	ADULT COLLECTION	UW 028948	1	Paracirrhites arcatus	Cirrhitidae			11.63	165.55		not recorded (forced WGS84)	Marshall Islands	BIKINI ATOLL	BIKINI ISLAND			WEST PACIFIC | MARSHALL ISLANDS | BIKINI ATOLL | BIKINI ISLAND | BIKINI ATOLL; BIKINI ISLAND	0 meters	0 meters	1946	7	30				PreservedSpecimen		2014-12-12
UWFC	ADULT COLLECTION	UW 016541	1	Paracirrhites arcatus	Cirrhitidae			11.63	165.55		not recorded (forced WGS84)	Marshall Islands	BIKINI ATOLL	BIKINI ISLAND			WEST PACIFIC | MARSHALL ISLANDS | BIKINI ATOLL | BIKINI ISLAND | BIKINI ISLAND; NORTH END	0 meters	0 meters	1958	8	28				PreservedSpecimen		2018-01-23
UWFC	ADULT COLLECTION	UW 028956	1	Paracirrhites arcatus	Cirrhitidae			11.63	165.55		not recorded (forced WGS84)	Marshall Islands	BIKINI ATOLL	BIKINI ISLAND			WEST PACIFIC | MARSHALL ISLANDS | BIKINI ATOLL | BIKINI ISLAND | INDOWEST PAC: BIKINI ATOLL, OFF BIKINI ISL.	0 meters	SURFACE	1949	7	27				PreservedSpecimen		2018-01-23
UWFC	ADULT COLLECTION	UW 010389	2	Paracirrhites arcatus	Cirrhitidae			11.7	165.29		not recorded (forced WGS84)	Marshall Islands	BIKINI ATOLL	NAMU ISLAND			WEST PACIFIC | MARSHALL ISLANDS | BIKINI ATOLL | NAMU ISLAND	0 meters	0 meters	1947	8	16				PreservedSpecimen		2018-03-07
UWFC	ADULT COLLECTION	UW 019561	1	Paracirrhites arcatus	Cirrhitidae			11.7	165.29		not recorded (forced WGS84)	Marshall Islands	BIKINI ATOLL	NAMU ISLAND			WEST PACIFIC | MARSHALL ISLANDS | BIKINI ATOLL | NAMU ISLAND | BIKINI ATOLL; NAMU ISLAND	0 meters	0 meters	1964	8	15	A. WELANDER			PreservedSpecimen		2014-12-12
ZMUC	Fisk	12970	4	Paracirrhites arcatus	Cirrhitidae							N/A					Savaii?			1893	6	1				PreservedSpecimen		2004-03-10 11:00:00
ZMUC	Fisk	16792	1	Paracirrhites arcatus	Cirrhitidae							N/A					Honolulu			1915						PreservedSpecimen		2004-03-10 11:00:00
ZMUC	Fisk	16917	14	Paracirrhites arcatus	Cirrhitidae							N/A					Honolulu			1915	5					PreservedSpecimen		2004-03-10 11:00:00
KU	KUIT	4135		Paracirrhites arcatus	Cirrhitidae	Tissue - 100		-18.1598	178.399		WGS84	Fiji	Viti Levu				Barrier reef off Suva Point		8 meters-11 meters	2002	2	2	Greenfield, David W; Longenecker, Ken; Cole, Kathleen S; Langston, L			MaterialSample		2019-01-17 10:06:31
KU	KUIT	4904		Paracirrhites arcatus	Cirrhitidae	Tissue - 100		-16.2372	-179.119		WGS84	Fiji	Vanua Levu				Great Sea reef lagoon, East of Kia Island		1 meter-4 meters	2002	3	29	Greenfield, David W; Longenecker, Ken; Langston, Ross C; Mataitini, B K			MaterialSample		2006-02-14 03:51:19
KU	KUIT	4131		Paracirrhites arcatus	Cirrhitidae	Tissue - 100		-18.1598	178.399		WGS84	Fiji	Viti Levu				Barrier reef off Suva Point		8 meters-11 meters	2002	2	2	Greenfield, David W; Longenecker, Ken; Cole, Kathleen S; Langston, L			MaterialSample		2006-02-08 09:20:46
KU	KUIT	5561		Paracirrhites arcatus	Cirrhitidae	Tissue - 100		15.103	145.741		WGS84	United States	Northern Mariana Islands	Saipan			Obyan Reef, back side of Lion wall, South side of Island		11 meters-13 meters	2003	5	20	Bentley, Andrew C; Moots, Kate A; Heemstra, Phillip C; Heemstra, Elaine			MaterialSample		2011-03-14 09:00:54
TCWC	Ichthyology	14043	6	Paracirrhites arcatus	Cirrhitidae	70% alcohol		18.0364	-150.847		not recorded (forced WGS84)	French Polynesia	Moorea				Society Islands | Moorea | Pacific Ocean | Off NW Coast		18.3m	1989	12	10	Winterbottom, R.; Holleman, W.; Mooi, R.; Steger, R.			PreservedSpecimen		2018-09-19
NMV	Ichthyology	A5281	3	Paracirrhites arcatus	Cirrhitidae												Savaii						Museum Godeffroy			PreservedSpecimen
SIO	Marine Vertebrates	75-47	1	Paracirrhites arcatus	Cirrhitidae												[NO DATA] | [no locality; died in aquarium]									PreservedSpecimen		2018-01-23
SIO	Marine Vertebrates	15-1322	1	Paracirrhites arcatus	Cirrhitidae	frozen to formalin		21¬∞00.0‚ÄôN	157¬∞00.0‚ÄôW		not recorded (forced WGS84)	United States	Hawaii			Hawaiian Islands	North Pacific Ocean, USA | Hawaii | No Pacific Ocean | Hawaiian Islands			1956	3	1	Marineland-Palos Verdes			PreservedSpecimen		2018-03-19
NCSM	NCSM-Fishes	83083	2	Paracirrhites arcatus	Cirrhitidae							United States	American Samoa				Pacific Ocean, Additional Field #: WTP/SM-26. Miscellaneous collections made around Tutuila Island in mid-1970s. Acquired from R.C. Wass, American Samoa Office of Marine Resources, by Wayne C. Starnes, 20 June 1978.									PreservedSpecimen		2018-10-25
NCSM	NCSM-Fishes	97374	1	Paracirrhites arcatus	Cirrhitidae			19.1851	-155.907			United States	Hawaii	Hawaii			Atlantic Ocean, [Milolii Bay at] Milolii Beach, [ca. 51.2 kilometers S center Kailua-Kona]		20 feet	2015	12	13				PreservedSpecimen	Specimen in formalin is head only.	2018-10-25
USNM	Vertebrate Zoology; Fishes	382436	3	Paracirrhites arcatus				-10.825	165.8			Solomon Islands					Pacific, Solomon Islands, Santa Cruz Islands, Ndendo Island (Santa Cruz Island), Steep Reef Face On Northeast Side of Nemya Island In Dense Live Coral		15.0 meters	1998	9	28	J. Williams, J. Finan, M. McGrouther, D. Bray, M. Westneat, B. Wright, R. Mooi, C. Thacker, M. Tokopia & L. Palenga			PreservedSpecimen
USNM	Vertebrate Zoology; Fishes	198612	3	Paracirrhites arcatus				7.2	144.4			Micronesia					Pacific, Bet. Ella & Elangalap Islets: Reef Flat On Middle of Transect E.			1953	9	23	R. Harry			PreservedSpecimen
USNM	Vertebrate Zoology; Fishes	319866	1	Paracirrhites arcatus				-20.57	166.237			New Caledonia					Pacific, Loyalty Islands; Ouvea Atoll, Recif Draule, Poisoned a Large Depression On the Reef Crest, Lots of Coral and the Bottom Was Rubble.		5.0 meters	1991	11	16	J. Williams, P. Tirard & J. Menou			PreservedSpecimen
USNM	Vertebrate Zoology; Fishes	349792	4	Paracirrhites arcatus				-20.2083	57.3889			Mauritius					Indian, Mauritius: West Coast, Baie De La Petite Riviere, Off Albion Fisheries Research Centre		9.0 meters-10.0 meters	1995	4	27	A. Gill, D. Smith & M. Smale			PreservedSpecimen
USNM	Vertebrate Zoology; Fishes	223482	2	Paracirrhites arcatus				7.6	158.197			Micronesia	Pohnpei				Pacific, Ponape, Just East of Entrance To Jokaj Passage.		15.0 meters	1980	9	8	V. Springer & et al.			PreservedSpecimen
USNM	Vertebrate Zoology; Fishes	269106	6	Paracirrhites arcatus				-18.9825	-179.87			Fiji					Pacific, Fiji Is, Totoya Id, Ocean (West) Side Barrier Reef, Just South of Passage Opposite Mid West Coast of Island (WSW of Na'Vaka Gap.)		14.0 meters	1982	4	27	V. Springer & et al.			PreservedSpecimen
USNM	Vertebrate Zoology; Fishes	358636	1	Paracirrhites arcatus				-18.8275	169.006			Vanuatu					Pacific, Vanuatu, Erromango, Dillon'S Bay, SW Side of Bay Along Williams Point. Patch Reef On a Sand Flat.		21.0 meters-24.0 meters	1996	5	25	J. Williams, D. Smith, M. Westneat & M. McGrouther			PreservedSpecimen
USNM	Vertebrate Zoology; Fishes	287788	4	Paracirrhites arcatus				-12.5	177.083			Fiji					Pacific, Rotuma, North Side, West End of Island, About Due North of Solnea.		8.0 meters-17.0 meters	1986	5	14	V. Springer, G. Johnson, J. Williams & J. Libbey			PreservedSpecimen
USNM	Vertebrate Zoology; Fishes	339101	3	Paracirrhites arcatus				-18.7147	-174.044			Tonga					Pacific, Tonga: Vava'U Group, N Side of Nuku Island At Top of Vertical Dropoff On Sloping Rock/Sand Bottom.		12.0 meters-26.0 meters	1993	11	19	J. Williams, B. Collette, D. Smith, G. Johnson, E. Powers & C. Baldwin			PreservedSpecimen
USNM	Vertebrate Zoology; Fishes	349796	5	Paracirrhites arcatus				-20.2667	57.3667			Mauritius					Indian, Mauritius: West Coast, Flic En Flac, 30 m North of Pass		4.0 meters-10.0 meters	1995	5	5	P. Heemstra, A. Gill, D. Smith, M. Smale & et al.			PreservedSpecimen
USNM	Vertebrate Zoology; Fishes	338192	3	Paracirrhites arcatus				-18.6819	-174.101			Tonga					Pacific, Tonga: Vava'U Group, Hunga Island, Eastern Shore At a Small Undercut Cave In the Shore, Moderate Surge Over Rock and Coral Bottom.		5.0 meters	1993	11	15	J. Williams, B. Collette, C. Baldwin, E. Powers, G. Johnson, D. Smith & And Crew			PreservedSpecimen
USNM	Vertebrate Zoology; Fishes	204191	3	Paracirrhites arcatus				-9.39667	46.21			Seychelles					Indian Ocean: Aldabra Atoll, small channel (one of the Western Channels) between La Passe Femme & La Passe Du Bois.		2.0 meters	1967	8	24	H. Fehlmann & H. Stickley			PreservedSpecimen
USNM	Vertebrate Zoology; Fishes	349791	1	Paracirrhites arcatus				-20.2083	57.4			Mauritius					Indian, Mauritius: West Coast, Baie De La Petite Riviere, Off Albion Fisheries Research Center		10.0 meters-12.0 meters	1995	4	26	P. Heemstra, D. Smith & A. Gill			PreservedSpecimen
USNM	Vertebrate Zoology; Fishes	323651	4	Paracirrhites arcatus				-7.24639	72.3839			British Indian Ocean Territory	Chagos Archipelago				Indian Ocean: Chagos Archipelago, Diego Garcia Atoll, E. Side of West I. At NW Sector of Atoll.		3.0 meters	1967	6	16	H. Fehlmann & C. Rhyne			PreservedSpecimen
USNM	Vertebrate Zoology; Fishes	287769	5	Paracirrhites arcatus				-12.5	177.083			Fiji					Pacific, Rotuma, East Side, Just East of Afnaha Island.		21.0 meters-23.0 meters	1986	5	21	V. Springer, G. Johnson & J. Williams			PreservedSpecimen
USNM	Vertebrate Zoology; Fishes	269104	4	Paracirrhites arcatus				-19.1606	179.756			Fiji					Pacific Ocean: Fiji Ids.: Lau Group, Matuku Island, About 100 Ft South of Channel Entrance, South Side		23.0 meters	1982	4	25	V. Springer & et al.			PreservedSpecimen
USNM	Vertebrate Zoology; Fishes	381642	1	Paracirrhites arcatus		Photo		-27.565	-144.363			French Polynesia					Pacific, Rapa, at N. side of island off Pt. Rukuaga on outer reef slope with spur and groove formations.		20.0 meters-25.0 meters	2002	11	13	J. Williams			PreservedSpecimen
USNM	Vertebrate Zoology; Fishes	223612	3	Paracirrhites arcatus				7.00556	158.17			Micronesia	Pohnpei				Pacific, Ponape: Inside Barrier Reef At N. End of Island.		1.0 meter	1980	9	14	V. Springer & et al.			PreservedSpecimen
USNM	Vertebrate Zoology; Fishes	379217	5	Paracirrhites arcatus				12.846	120.754			Philippines					Pacific,		5.0 meters	2000	6	2	J. Williams, J. Finan, K. Carpenter, M. Westneat, J. Janovetz, K. Parkinson, A. Dantis, J. Ochea, P. Gaylan, J. Cruz & M. Santos			PreservedSpecimen
USNM	Vertebrate Zoology; Fishes	349799	3	Paracirrhites arcatus				-20.4361	57.2933			Mauritius					Indian, Mauritius: Southwest Coast, Le Morne (Passe De L'Ambulante)		25.0 meters-26.0 meters	1995	5	18	P. Heemstra, A. Gill, D. Smith, M. Smale, P. Clark, B. Galil & Rowjee			PreservedSpecimen
USNM	Vertebrate Zoology; Fishes	363680	1	Paracirrhites arcatus				-13.6719	167.652			Vanuatu					Pacific, Vanuatu: Banks Islands, Mota Lava, Milli Bay, Deep Surge Channels and Caves In the Forereef.		12.0 meters-17.0 meters	1997	5	19	J. Williams, R. Mooi, D. Bray & D. Smith			PreservedSpecimen
USNM	Vertebrate Zoology; Fishes	385926	1	Paracirrhites arcatus				-10.3	166.308			Solomon Islands					Pacific, Solomon Islands, Santa Cruz Islands, Reef Islands, Lomlom Island, Steep Vertical Wall At Nialo Point On East Side of Forrest Passage.		35.0 meters	1998	9	18	J. Williams, J. Finan, M. McGrouther, D. Bray, M. Westneat, B. Wright, R. Mooi, C. Thacker, M. Tokopia & L. Palenga			PreservedSpecimen
USNM	Vertebrate Zoology; Fishes	245616	2	Paracirrhites arcatus				-4.775	146.158			Papua New Guinea					Pacific, Bagabag I., Papua, New Guinea.		6.0 meters-12.0 meters	1979	6	19	B. Collette & F. Ferrari			PreservedSpecimen
USNM	Vertebrate Zoology; Fishes	383871	1	Paracirrhites arcatus				-9.9	167.2			Solomon Islands					Pacific, Solomon Islands, Santa Cruz Islands, Duff Islands, Taumako Island, Offshore Shoal Just West of Tahua (Manmade Island).		10.0 meters-15.0 meters	1998	9	22	J. Williams, J. Finan, M. McGrouther, D. Bray, M. Westneat, B. Wright, R. Mooi, C. Thacker, M. Tokopia & L. Palenga			PreservedSpecimen
USNM	Vertebrate Zoology; Fishes	259447	4	Paracirrhites arcatus				-19.825	-178.2			Fiji					Pacific, Fiji Islands, Vatoa Is., Lee Side.		11.0 meters-12.0 meters	1982	11	14	Adl & Jn			PreservedSpecimen
USNM	Vertebrate Zoology; Fishes	375667	1	Paracirrhites arcatus		Photographed		13.5056	120.533			Philippines					Pacific, Philippines, Mindoro Island, NW coast, about 5 km W of Bagalayag Pt. On steep rock and coral slope.		2.0 meters-38.0 meters	2000	5	20	J. Williams, J. Finan, K. Carpenter, M. Westneat, J. Janovetz, M. McGrouther, K. Parkinson, A. Dantis, M. Santos, A. Biabas, L. Mijares & L. Regis			PreservedSpecimen
USNM	Vertebrate Zoology; Fishes	307956	9	Paracirrhites arcatus		Glycerine With Cartilage Stain		-7.24694	72.3833			British Indian Ocean Territory	Chagos Archipelago				Indian Ocean: Chagos Archipelago, Diego Garcia Atoll, Outer Edge of Turtle-Grass Bed E. of S. End of West I., NW Sector of Atoll.		2.0 meters	1967	6	22	H. Fehlmann & C. Rhyne			PreservedSpecimen
USNM	Vertebrate Zoology; Fishes	296898	1	Paracirrhites arcatus				-5.2	145.8			Papua New Guinea					Pacific; Bismarck Sea; Papua New Guinea; Reef About 100-150 m S. of Wongat I. Near SW Edge of Reef.		3.0 meters	1987	5	25	S. Poss & D. Catania			PreservedSpecimen
USNM	Vertebrate Zoology; Fishes	204188	3	Paracirrhites arcatus				-9.39833	46.2067			Seychelles					Indian Ocean: Aldabra Atoll, channel just south of La Passe Du Bois (one of the Western Channels) leading from main lagoon to flat facing sea.		3.0 meters	1967	8	25	H. Fehlmann & H. Stickley			PreservedSpecimen
USNM	Vertebrate Zoology; Fishes	367460	1	Paracirrhites arcatus				-13.3583	-176.169			Wallis and Futuna					Pacific, Wallis Islands, Ile Uvea, SE End of Island, Just N. of Ile Faioa.		1.0 meter-13.0 meters	2000	11	3	J. Williams, C. Chauvet, P. Sasal & et al.			PreservedSpecimen
USNM	Vertebrate Zoology; Fishes	384533	1	Paracirrhites arcatus				-10.7367	166.825			Solomon Islands					Pacific, Solomon Islands, Santa Cruz Islands, Ndendo Island (Santa Cruz Island), Graciosa Bay, Off Shaw Point At West End of Luesalo On Coral Reef Face		3.0 meters-17.0 meters	1998	9	26	J. Williams, J. Finan, M. McGrouther, D. Bray, M. Westneat, B. Wright, R. Mooi, C. Thacker, M. Tokopia & L. Palenga			PreservedSpecimen
USNM	Vertebrate Zoology; Fishes	287776	16	Paracirrhites arcatus				-12.5	177.083			Fiji					Pacific, Rotuma, North Coast, Off Ropuri (At About 10 O'Clock Position)		11.0 meters-17.0 meters	1986	5	13	V. Springer et al.			PreservedSpecimen
USNM	Vertebrate Zoology; Fishes	363895	1	Paracirrhites arcatus				-15.0119	168.058			Vanuatu					Pacific, Vanuatu: Maewo Island, Lakrere Bay, Nearshore Rocky Reef At Naone Village.		2.0 meters-8.0 meters	1997	5	25	J. Williams, D. Smith, D. Bray & K. Kalo			PreservedSpecimen
USNM	Vertebrate Zoology; Fishes	223455	21	Paracirrhites arcatus				7.03306	158.234			Micronesia	Pohnpei				Pacific, Ponape: Ocean Side Nankapenparam Reef - NE of Ponape Pass			1980	9	10	V. Springer & et al.			PreservedSpecimen
USNM	Vertebrate Zoology; Fishes	338194	3	Paracirrhites arcatus				-19.8356	-174.422			Tonga					Pacific, Tonga: Ha'Apai Group, Uoleva Island, Outside Fringing Reef On W Side.		8.0 meters-11.0 meters	1993	11	9	J. Williams, B. Collette, G. Johnson, C. Baldwin, E. Powers & M. Mccormick			PreservedSpecimen
USNM	Vertebrate Zoology; Fishes	380144	1	Paracirrhites arcatus				-8.4	162.875			Solomon Islands					Pacific, Solomon Islands, Stewart Islands, Reef Flat On West Side of Matuiloto Island		1.0 meter	1998	10	2	J. Williams, J. Finan, M. McGrouther, M. Westneat, B. Wright, M. Tokopia & L. Palenga			PreservedSpecimen
USNM	Vertebrate Zoology; Fishes	379670	2	Paracirrhites arcatus				-27.6367	-144.304			French Polynesia					Pacific, Rapa, E. side of Pt. Mei on plateau at top of steep vertical (almost) wall of coral, live and dead coral.		13.0 meters-20.0 meters	2002	11	18	J. Williams & S. Planes			PreservedSpecimen
USNM	Vertebrate Zoology; Fishes	243335	4	Paracirrhites arcatus				-17.8	177.1			Fiji					Pacific, Fiji Ids, South Side of Channel At NW End of Malolo Id Barrier Reef		18.0 meters	1982	5	25	V. Springer & et al.			PreservedSpecimen
USNM	Vertebrate Zoology; Fishes	370563	18	Paracirrhites arcatus		Photographed		-13.3944	-176.185			Wallis and Futuna					Pacific, Wallis Islands, Ile Uvea, Just S. of S. End of Island'S Barrier Reef On the Outer Reef Slope In Shallow Surge Channels With Low Corals.		14.0 meters-20.0 meters	2000	11	6	J. Williams et al.			PreservedSpecimen
USNM	Vertebrate Zoology; Fishes	338190	2	Paracirrhites arcatus				-18.6819	-174.102			Tonga					Pacific, Tonga: Vava'U Group, Luamoko Island, Sand and Rubble On a Small Beach On N Side of Island.		3.0 meters	1993	11	15	A. Palaki, M. Mccormick, D. Smith, E. Powers, C. Baldwin & And Crew			PreservedSpecimen
USNM	Vertebrate Zoology; Fishes	362875	1	Paracirrhites arcatus		Photographed		-13.8736	167.556			Vanuatu					Pacific, Vanuatu, Banks Islands, Vanua Lava, Port Patteson At Sola.		9.0 meters-13.0 meters	1997	5	16	J. Williams, M. McGrouther, R. Mooi & D. Bray			PreservedSpecimen
USNM	Vertebrate Zoology; Fishes	385713	3	Paracirrhites arcatus		photo		-10.2142	166.076			Solomon Islands					Pacific, Solomon Islands, Santa Cruz Islands, Reef Islands, Just Inside West Point At the Western End of the Reef, Steep Sloping Channel On Lee Side of Reef		10.0 meters-35.0 meters	1998	9	19	J. Williams, J. Finan, M. McGrouther, D. Bray, M. Westneat, B. Wright, R. Mooi, C. Thacker, M. Tokopia & L. Palenga			PreservedSpecimen
USNM	Vertebrate Zoology; Fishes	319864	2	Paracirrhites arcatus				-20.4867	166.322			New Caledonia					Pacific, Loyalty Islands, Ouvea Atoll, Ile Haute. Deep Surge Channel On Ocean Side of Reef At West End of Islet.		3.0 meters-10.0 meters	1991	11	19	J. Williams, J. Menou & P. Tirard			PreservedSpecimen
USNM	Vertebrate Zoology; Fishes	379683	1	Paracirrhites arcatus		Photographed		-27.5867	-144.383			French Polynesia					Pacific, Rapa, W coast on Vavai Reef, coral with channels running through formations, algae all around		8.0 meters-16.0 meters	2002	11	18	J. Williams et al.			PreservedSpecimen
USNM	Vertebrate Zoology; Fishes	349795	16	Paracirrhites arcatus				-20.2083	57.3917			Mauritius					Indian, Mauritius: Baie De La Petite Riviere, Off Albion Fisheries Research Centre		4.0 meters-8.0 meters	1995	5	4	A. Gill, D. Smith, M. Smale, B. Galil, P. Clark & et al.			PreservedSpecimen
USNM	Vertebrate Zoology; Fishes	384228	1	Paracirrhites arcatus				-10.8083	165.8			Solomon Islands					Pacific, Solomon Islands, Santa Cruz Islands, Ndendo Island (Santa Cruz Island), Nemya Bay At North End of the Bay At Anchorage On Coral and Rock Bottom In Surge Zone		10.0 meters	1998	9	27	J. Williams, J. Finan, M. McGrouther, D. Bray, M. Westneat, B. Wright, R. Mooi, C. Thacker, M. Tokopia & L. Palenga			PreservedSpecimen
USNM	Vertebrate Zoology; Fishes	296885	1	Paracirrhites arcatus				-5.2	145.8			Papua New Guinea					"Pacific; Bismarck Sea; Papua New Guinea; West Side of Island, ""Cove"" North of Badilu, Slope and Upper Flat of Reef."		3.0 meters-12.0 meters	1987	5	18	S. Poss, D. Catania & et al.			PreservedSpecimen
USNM	Vertebrate Zoology; Fishes	361742	1	Paracirrhites arcatus		Photographed		-17.525	168.327			Vanuatu					Pacific, Vanuatu, Efate Is., Siviri Village		0.2 meters-5.0 meters	1997	5	4	J. Williams, D. Smith, M. McGrouther & R. Jimmy			PreservedSpecimen
USNM	Vertebrate Zoology; Fishes	364812	1	Paracirrhites arcatus				-8.39167	162.875			Solomon Islands					Pacific, Solomon Islands, Stewart Islands, Lagoon On Southside of Matuiloto Island On Mostly Sand Bottom With Small Patch Reefs		19.0 meters	1998	10	3	J. Williams, J. Finan, M. McGrouther, M. Westneat, B. Wright, M. Tokopia & L. Palenga			PreservedSpecimen
USNM	Vertebrate Zoology; Fishes	371360	1	Paracirrhites arcatus				-13.3806	-176.214			Wallis and Futuna					Pacific, Wallis Islands, Ile Uvea, Off SE End of Nukuaeta At Roche Blanche On Steep Vertical Wall of Channel		25.0 meters-33.0 meters	2000	11	8	J. Williams, S. Planes, P. Sasal & C. Chauvet			PreservedSpecimen
USNM	Vertebrate Zoology; Fishes	262093	13	Paracirrhites arcatus				-1.6	145			Papua New Guinea					Pacific, Papua-New Guinea: Hermit Islands, Amot Island, Ocean Side of Reef At Drop Off		15.0 meters	1978	10	30	V. Springer & et al.			PreservedSpecimen
USNM	Vertebrate Zoology; Fishes	362662	1	Paracirrhites arcatus				-14.3722	167.4			Vanuatu					Pacific, Vanuatu, Banks Islands, Santa Maria Island, Lakona Bay, Surge Channel In a Coral Reef About 300 Yds Off a Rocky Point.		2.0 meters-6.0 meters	1997	5	14	J. Williams, D. Smith, R. Mooi & M. McGrouther			PreservedSpecimen
USNM	Vertebrate Zoology; Fishes	334398	1	Paracirrhites arcatus				-21.3375	-174.971			Tonga					Pacific, Tonga: Eua, Reef In Shallower Water Than Jtw 93-14, Just S of Aonua Harbor		3.0 meters-13.0 meters	1993	11	2	J. Williams, G. Johnson, B. Collette, C. Baldwin, E. Wiley, E. Powers & M. Mccormick			PreservedSpecimen
USNM	Vertebrate Zoology; Fishes	338189	8	Paracirrhites arcatus				-18.7419	-174.11			Tonga					Pacific, Tonga: Vava'U Group, Ovaka Island, NW Side of Island, Surge Channels Along Rocky Shore Out To About 30 Ft Depth.		11.0 meters	1993	11	17	J. Williams, B. Collette, G. Johnson, D. Smith, C. Baldwin, E. Powers & et al.			PreservedSpecimen
USNM	Vertebrate Zoology; Fishes	262070	6	Paracirrhites arcatus				-5.17167	145.857			Papua New Guinea					Pacific, Papua-New Guinea: Massas Island: Southern Tip		18.3 meters	1978	11	6	V. Springer & et al.			PreservedSpecimen
USNM	Vertebrate Zoology; Fishes	334399	12	Paracirrhites arcatus				-21.3042	-174.439			Tonga					Pacific, Tonga: Eua, NW Coast Off a High Cliff On Top Portion of a Steep Wall.		18.0 meters-31.0 meters	1993	11	3	J. Williams, B. Collette, G. Johnson, D. Smith, E. Wiley, C. Baldwin & et al.			PreservedSpecimen
USNM	Vertebrate Zoology; Fishes	358511	1	Paracirrhites arcatus				-19.4728	169.399			Vanuatu					Pacific, Vanuatu, Tanna, Waisisi, Small Cave About 600 m N. of the Village, Shore Is a Steep Rock Wall With Coral, Drop-Down To About 20 Ft Onto a Black Sand Bottom.		7.0 meters	1996	5	31	J. Williams, D. Smith, M. Westneat, M. McGrouther & H. Taiford			PreservedSpecimen
USNM	Vertebrate Zoology; Fishes	204190	1	Paracirrhites arcatus				-9.4	46.2067			Seychelles					Indian Ocean: Aldabra Atoll, small channel south of La Passe Du Bois leading from main lagoon to reef flat adjacent to sea (one of Western Channels).		2.0 meters	1967	8	26	H. Fehlmann & H. Stickley			PreservedSpecimen
USNM	Vertebrate Zoology; Fishes	262092	3	Paracirrhites arcatus				-1.15833	144.375			Papua New Guinea					Pacific, Papua New Guinea: Along South Edge of Channel Between Pelleluhu Group and Ninigo Group (Identical Spot As VGS 78-5).		2.0 meters-8.0 meters	1978	10	26	V. Springer			PreservedSpecimen
USNM	Vertebrate Zoology; Fishes	287789	3	Paracirrhites arcatus				-12.5	177.083			Fiji					Pacific, Rotuma, North Coast, Slightly East of Vertical From Sumi (Which Is On the Southcoast)		9.0 meters	1986	5	9	V. Springer, G. Johnson, J. Williams & J. Libbey			PreservedSpecimen
USNM	Vertebrate Zoology; Fishes	334397	3	Paracirrhites arcatus				-21.3375	-174.971			Tonga					Pacific, Tonga: Eua, Reef Just S of Ohonua Harbor.		18.0 meters-27.0 meters	1993	11	2	J. Williams, G. Johnson, B. Collette, C. Baldwin, E. Powers, E. Wiley & M. Mccormick			PreservedSpecimen
USNM	Vertebrate Zoology; Fishes	360837	1	Paracirrhites arcatus				-18.7408	169.211			Vanuatu					Pacific, Vanuatu, Erromango, Port Narevin, 250 m Off Shore At SE End of Bay, Reef Pinnacle On a 100 Ft Sandy Bottom Rising 40 Ft Above the Bottom.		25.0 meters-31.0 meters	1996	5	28	J. Williams, M. Westneat, M. McGrouther & D. Smith			PreservedSpecimen
USNM	Vertebrate Zoology; Fishes	319865	1	Paracirrhites arcatus				-20.7133	166.4			New Caledonia					Pacific, Loyalty Islands; Ouvea; Southern End of Lagoon.		12.0 meters	1991	11	13	J. Williams, P. Tirard & J. Menou			PreservedSpecimen
USNM	Vertebrate Zoology; Fishes	204193	3	Paracirrhites arcatus				-9.39333	46.2083			Seychelles					Indian, Aldabra Atoll, unnammed, small pass just south of La Passe Femme, (one of the Western Channels) SW of West I.		3.0 meters	1967	8	18	H. Fehlmann et al.			PreservedSpecimen
USNM	Vertebrate Zoology; Fishes	323647	5	Paracirrhites arcatus				16.4	119.9			Philippines					Pacific, Bolinao Lagoon, Lingayan Gulf; South China Sea. Pangasinan.		2.0 meters-15.0 meters	1980	4	16	E. Murdy			PreservedSpecimen
USNM	Vertebrate Zoology; Fishes	373421	10	Paracirrhites arcatus				-13.3847	-176.238			Wallis and Futuna					Pacific, Wallis Islands, Ile Uvea, outside SW end of barrier reef, SE of Nukuatea Islet, surge channels with coral, rubble and some sand		8.0 meters-12.0 meters	2000	11	16	J. Williams & et al.			PreservedSpecimen
USNM	Vertebrate Zoology; Fishes	338195	1	Paracirrhites arcatus				-18.7419	-174.11			Tonga					Pacific, Tonga: Vava'U Group, Ovaka Island, Deep Reef Off NW Shore, Tongue of Coral Projecting With Sand/Rubble Around Its Base		24.0 meters-29.0 meters	1993	11	17	J. Williams, B. Collette, D. Smith, G. Johnson, C. Baldwin & E. Powers			PreservedSpecimen
USNM	Vertebrate Zoology; Fishes	366779	1	Paracirrhites arcatus				-8.4	162.875			Solomon Islands					Pacific, Solomon Islands, Stewart Islands, outer reef face at west side of reef off Matuiloto Island on a steep vertical reef face.		5.0 meters-35.0 meters	1998	10	2	J. Williams, J. Finan, M. McGrouther, M. Westneat, B. Wright, M. Tokopia & L. Palenga			PreservedSpecimen
USNM	Vertebrate Zoology; Fishes	364170	1	Paracirrhites arcatus				-16.7267	168.145			Vanuatu					Pacific, Vanuatu: Epi Island, Revolien Bay, Reef At SW End of Bay; Vertical Wall Dropping Off To a Sand Rubble Flat At About 50 Ft.		6.0 meters-22.0 meters	1997	5	27	J. Williams, D. Smith & D. Bray			PreservedSpecimen
USNM	Vertebrate Zoology; Fishes	376644	1	Paracirrhites arcatus				-13.2097	-176.246			Wallis and Futuna					Pacific, Wallis Islands, Ile Uvea, outside barrier reef at NW end of island on coral dropoff and rubble slope at base		22.0 meters	2000	11	11	J. Williams & et al.			PreservedSpecimen
USNM	Vertebrate Zoology; Fishes	204192	1	Paracirrhites arcatus				-9.36167	46.445			Seychelles					Indian Ocean: Aldabra Atoll, east side of La Passe Houareau (East Channel) adjacent to NW point of South Island.		3.0 meters	1967	9	8	H. Fehlmann			PreservedSpecimen
USNM	Vertebrate Zoology; Fishes	338193	2	Paracirrhites arcatus				-18.6819	-174.102			Tonga					Pacific, Tonga: Vava'U Group, Luamoko Island, N. Coast At Vertical Dropoff, Small Cave In Face of Wall, Lots of Coral.		21.0 meters-31.0 meters	1993	11	15	J. Williams, B. Collette, G. Johnson, C. Baldwin, D. Smith, E. Powers & And Crew			PreservedSpecimen
USNM	Vertebrate Zoology; Fishes	317332	1	Paracirrhites arcatus				18.3	145.8			Northern Mariana Islands					Pacific, Sulafa, Pagan Is., Nmi		1.5 meters-3.0 meters	1981	7	17	R. Kropp			PreservedSpecimen
USNM	Vertebrate Zoology; Fishes	269088	1	Paracirrhites arcatus				-20.6	-178.7			Fiji					Pacific, Fiji Islands, Lau Group, Ono Ilau, Yanutha Islet, Lagoon Side of Barrier Reef		1.0 meter-5.0 meters	1982	4	30	V. Springer & et al.			PreservedSpecimen
USNM	Vertebrate Zoology; Fishes	339102	1	Paracirrhites arcatus				-18.715	-174.043			Tonga					Pacific, Tonga: Vava'U Group, N Shore of Nuku Island On Dead Reef Top and In Channels.		1.0 meter-3.0 meters	1993	11	19	J. Williams, A. Palaki, M. Mccormick, C. Baldwin, E. Powers, D. Smith & And Crew			PreservedSpecimen
USNM	Vertebrate Zoology; Fishes	269105	25	Paracirrhites arcatus				-19.1606	179.756			Fiji					Pacific, Fiji Ids, Lau Group, Matuku Island, 200 Meters South of Channel Entrance, Southside		12.0 meters	1982	4	24	V. Springer & et al.			PreservedSpecimen
USNM	Vertebrate Zoology; Fishes	362172	1	Paracirrhites arcatus				-17.8044	168.503			Vanuatu					Pacific, Vanuatu, Efate Is., Southeast Side, Enam Bay. (Excellent Station)		2.0 meters	1997	5	8	J. Williams, D. Smith, M. McGrouther, R. Mooi & R. Jimmy			PreservedSpecimen
USNM	Vertebrate Zoology; Fishes	350516	1	Paracirrhites arcatus				-16.7869	168.36			Vanuatu					Pacific, Vanuatu, Epi Island, Port Quemy, Small Reef On SE Side of Bay Located On Western Central Shore of Epi Island, 30 Ft Deep Surge Channel Through Fringing Reef With Volcanic Sand At Bottom of Channel.		1.0 meter-10.0 meters	1996	6	16	J. Williams, D. Smith, D. Bray & R. Jimmy			PreservedSpecimen
USNM	Vertebrate Zoology; Fishes	338191	4	Paracirrhites arcatus				-19.86	-174.418			Tonga					Pacific, Tonga: Ha'Apai Group, Uoleva Island, Fringing Reef On SE End of Island, Pools and Channels On Reef Flat.		2.0 meters	1993	11	11	J. Williams, B. Collette, G. Johnson, D. Smith, C. Baldwin, E. Powers & et al.			PreservedSpecimen
USNM	Vertebrate Zoology; Fishes	224312	6	Paracirrhites arcatus				7.00833	158.199			Micronesia	Pohnpei				Pacific, "Ponape, ""Hole"" Off East Side of Jokaj Pass."		4.0 meters	1980	9	5	V. Springer & et al.			PreservedSpecimen
USNM	Vertebrate Zoology; Fishes	389539	1	Paracirrhites arcatus				-10.275	166.275			Solomon Islands					Pacific, Solomon Islands, Santa Cruz Islands, Reef Islands, Fenualoa Island, Coral Reef Face and Outer Slope Just West of Nota Point		13.0 meters	1998	9	18	J. Williams, J. Finan, M. McGrouther, D. Bray, M. Westneat, B. Wright, R. Mooi, C. Thacker, M. Tokopia & L. Palenga			PreservedSpecimen
USNM	Vertebrate Zoology; Fishes	224392	2	Paracirrhites arcatus				7	158.3			Micronesia	Pohnpei				Pacific, Ponape: Outside Barrier Reef Northeast Side of Island - SE of Mant Passage		18.0 meters	1980	9	21	V. Springer & et al.			PreservedSpecimen
USNM	Vertebrate Zoology; Fishes	223554	1	Paracirrhites arcatus				6.9	158.1			Micronesia	Pohnpei				Pacific, Ponape: SE Side, Ocean Side of Barrier Reef		6.0 meters	1980	9	12	V. Springer & et al.			PreservedSpecimen
USNM	Vertebrate Zoology; Fishes	359966	1	Paracirrhites arcatus				-16.79	168.357			Vanuatu					Pacific, Vanuatu, Shepherd Islands, Makura Island, About 800 m Off the West Coast of the Island, Reef With Sand At Its Base.		20.0 meters-22.0 meters	1996	6	17	J. Williams, D. Smith, D. Bray & R. Jimmy			PreservedSpecimen
USNM	Vertebrate Zoology; Fishes	338196	3	Paracirrhites arcatus				-19.6042	-174.471			Tonga					Pacific, Tonga: Ha'Apai Group, Ofolanga Island, Deep Reef Slope and Wall Off SW Side of Island.		21.0 meters-32.0 meters	1993	11	12	J. Williams, B. Collette, G. Johnson, D. Smith, C. Baldwin, E. Powers & et al.			PreservedSpecimen
USNM	Vertebrate Zoology; Fishes	380195	1	Paracirrhites arcatus				-9.89167	167.2			Solomon Islands					Pacific, Solomon Islands, Santa Cruz Islands, Duff Islands, Taumako Island, Off Southeast Side On Outer Coral Reef Just North of Tohua Island At Anchorage.		9.0 meters-12.0 meters	1998	9	23	J. Williams, J. Finan, M. McGrouther, D. Bray, M. Westneat, B. Wright, R. Mooi, C. Thacker, M. Tokopia & L. Palenga			PreservedSpecimen
USNM	Vertebrate Zoology; Fishes	365114	8	Paracirrhites arcatus				-8.4	162.875			Solomon Islands					Pacific, Solomon Islands, Stewart Islands, Shallow Reef Face Off West Side of Matuiloto Island		2.0 meters-12.0 meters	1998	10	2	J. Williams, J. Finan, M. McGrouther, M. Westneat, B. Wright, M. Tokopia & L. Palenga			PreservedSpecimen
USNM	Vertebrate Zoology; Fishes	365098	5	Paracirrhites arcatus				-8.39167	162.863			Solomon Islands					Pacific, Solomon Islands, Stewart Islands, Reef Face of Outer Reef Off West Side of Matuiloto Island In a Deep Channel In the Coral Reef.		20.0 meters	1998	10	3	J. Williams, J. Finan, M. McGrouther, M. Westneat, B. Wright, M. Tokopia & L. Palenga			PreservedSpecimen
LACM	Fish	808	3	Paracirrhites arcatus	Cirrhitidae			21.3167	-157.85		not recorded (forced WGS84)	United States	Hawaii			Hawaiian Islands	Central Pacific | USA | Hawaii | - | Honolulu			1921	8	1	D.S. Jordan		Estimated latitude/longitude using Encarta World Atlas 2001. No error or extent calculated. Needs better georeferencing.	PreservedSpecimen	1921-08-01	2018-10-08
LACM	Fish	809	1	Paracirrhites arcatus	Cirrhitidae			21.3167	-157.85		not recorded (forced WGS84)	United States	Hawaii			Hawaiian Islands	Central Pacific | USA | Hawaii | - | Honolulu			1923	9	4			Estimated latitude/longitude using Encarta World Atlas 2001. No error or extent calculated. Needs better georeferencing.	PreservedSpecimen		2018-10-08
LACM	Fish	3935	1	Paracirrhites arcatus	Cirrhitidae			15.2454	145.75	5708	not recorded (forced WGS84)	Northern Mariana Islands			Saipan	Marianas	North Pacific Ocean, Western Pacific | Mariana Islands | Saipan | - | Tanapag Harbor			1952	7	18	R. R. Ocampo		Polygon covers Tanapag Harbour, Saipan Island.	PreservedSpecimen		2018-10-08
LACM	Fish	6677-6	1	Paracirrhites arcatus	Cirrhitidae	originally: 10% formalin		11¬∞27'0'' N	162¬∞24'0'' E		not recorded (forced WGS84)	Marshall Islands			Jinimi	Enewetak Atoll	North Pacific Ocean, Western Pacific | Marshall Islands | Chinimi Island | - | coral heads on northwest end of island (lagoon side)		0-4.6	1965	7	26	W. Bussing, R. Johannes		Calculated from original coordinates	PreservedSpecimen	Wind NE, slight, mostly cloudy, current slight, tide low, turbidity slight, water color none.	2018-10-08
LACM	Fish	7272	1	Paracirrhites arcatus	Cirrhitidae	originally: 10% Formalin		11.3428	162.323	1652	not recorded (forced WGS84)	Marshall Islands				Enewetak Atoll	North Pacific Ocean, Western Pacific | Marshall Islands | Eniwetok Atoll | - | SW shore of Eniwetok Is. 0-100' offshore		0-3	1963	7	13	W. Baldwin, R. Boolootian, J. Campbell, J. Pierce			PreservedSpecimen	water: clear, vis 30 ft., vegetation: sparse, cover: coral shelf, temp: 88 F, shore: coral shelf, dist. offshore: 0 to 100 ft., tide: low to 1.5, except for several species, this total collection sent to LACM, Additional Field Number (WB-1)	2018-10-08
LACM	Fish	7979	1	Paracirrhites arcatus	Cirrhitidae			21.3167	-157.85		not recorded (forced WGS84)	United States	Hawaii			Hawaiian Islands	Central Pacific | USA | Hawaii | - | Honolulu			1956	4	16	K. S. Norris		Estimated latitude/longitude using Encarta World Atlas 2001. No error or extent calculated. Needs better georeferencing.	PreservedSpecimen		2018-10-08
MNHN	IC	A-2838	1	Paracirrhites arcatus (cuvier, 1829)	Cirrhitidae			-20	55	10		maurice(i.)								1829			n.o.astrolabe|quoy|gaimard			PreservedSpecimen	DESIGNE COMME PARALECTOTYPE PAR RANDALL, 1963 IN PROC. U.S. NATN. MUS., 114 : 412 / EXPEDITION J. DUMONT D'URVILLE 1826-1829	2016-09-30 11:07:51
MNHN	IC	A-2853	1	Paracirrhites arcatus (cuvier, 1829)	Cirrhitidae			-20	55	10		maurice(i.)								1829			n.o.astrolabe|quoy|gaimard			PreservedSpecimen	DESIGNE COMME PARALECTOTYPE PAR RANDALL, 1963 IN PROC. U.S. NATN. MUS., 114 : 412 / EXPEDITION J. DUMONT D'URVILLE 1826-1829	2016-09-30 11:07:51
MNHN	IC	0000-8034	2	Paracirrhites arcatus (cuvier, 1829)	Cirrhitidae			22	-160	10		hawaii(i.)											ballieu			PreservedSpecimen		2016-09-30 11:07:51
MNHN	IC	0000-2773	1	Paracirrhites arcatus (cuvier, 1829)	Cirrhitidae			-20.333	57.583	10		maurice(i.)								1830			dussumier			PreservedSpecimen		2016-09-30 11:07:51
MNHN	IC	0000-8033	1	Paracirrhites arcatus (cuvier, 1829)	Cirrhitidae			22	-160	10		hawaii(i.)											ballieu			PreservedSpecimen		2016-09-30 11:07:51
MNHN	IC	1998-0545	1	Paracirrhites arcatus (cuvier, 1829)	Cirrhitidae			-20	55	10		reunion(i.)											inconnu|paris mnhn-pom, m.			PreservedSpecimen		2017-07-28 14:09:19
MNHN	IC	1976-0303	1	Paracirrhites arcatus (cuvier, 1829)	Cirrhitidae			11.5	162.25	1		marshall(i.)	enewetak						30 meters	1976	4		bauchot|randall			PreservedSpecimen	PINNACLE REEF IN LAGOON, OFF END S. ENEWETAK ISL.	2016-09-30 11:07:51
MNHN	IC	1980-0975	1	Paracirrhites arcatus (cuvier, 1829)	Cirrhitidae			-17.5	167.5	10		nouvelle-caledonie	nouvelle-caledonie		mato		$$$$		10 meters	1979	1		bauchot|mauge			PreservedSpecimen		2016-09-30 11:07:51
MNHN	IC	A-2852	1	Paracirrhites arcatus (cuvier, 1829)	Cirrhitidae			-10	-139	10		polynesie	marquises(i.)										dubois			PreservedSpecimen		2016-09-30 11:07:51
MNHN	IC	1987-1731	1	Paracirrhites arcatus (cuvier, 1829)	Cirrhitidae			-17.5	-149.833	10		polynesie	moorea				tiahura			1971	11		plessis			PreservedSpecimen		2016-09-30 11:07:51
MNHN	IC	1996-0035	2	Paracirrhites arcatus (cuvier, 1829)	Cirrhitidae			-12.95	45.217	0		mayotte	mayotte		mayotte		soziley(recif)		80 meters	1988	11	14	benjamin,buxton,holleman|marnewick|winterbottom			PreservedSpecimen	don du Royal Ontario Museum	2016-09-30 11:07:51
MNHN	IC	1975-1060	2	Paracirrhites arcatus (cuvier, 1829)	Cirrhitidae			22.5	-152.5	10		hawaii(i.)	oahu				waikiki			1975	4		taylor, bauchot|platel			PreservedSpecimen		2016-09-30 11:07:51
MNHN	IC	1996-0037	4	Paracirrhites arcatus (cuvier, 1829)	Cirrhitidae			-17.533	-149.75	0		polynesie	moorea							1989	12	6	winterbottom|mooi|holleman			PreservedSpecimen	don du Royal Ontario Museum	2016-09-30 11:07:51
MNHN	IC	1996-0038	2	Paracirrhites arcatus (cuvier, 1829)	Cirrhitidae			-17.467	-149.817	0		polynesie	moorea							1989	12	14	winterbottom|mooi|holleman			PreservedSpecimen	don du Royal Ontario Museum	2016-09-30 11:07:52
MNHN	IC	1996-0036	8	Paracirrhites arcatus (cuvier, 1829)	Cirrhitidae			-12.967	45.2	0		mayotte	mayotte		mayotte					1988	11	14	winterbottom			PreservedSpecimen	don du Royal Ontario Museum	2016-09-30 11:07:51
MNHN	IC	1980-0068	2	Paracirrhites arcatus (cuvier, 1829)	Cirrhitidae							polynesie	tuamotu				rangiroa(i.)						fourmanoir			PreservedSpecimen		2016-09-30 11:07:51
MNHN	IC	2008-0336	3	Paracirrhites arcatus (cuvier, 1829)	Cirrhitidae							polyn√©sie fran√ßaise			moorea	soci√©t√©	matautia		4 meters	2006	3	11	causse|biocode, camp.			PreservedSpecimen		2016-09-30 11:07:51
MNHN	IC	2008-0673	1	Paracirrhites arcatus (cuvier, 1829)	Cirrhitidae							polyn√©sie fran√ßaise			moorea	soci√©t√©	paroa		1 meter	2006	3	15	planes|biocode, camp.			PreservedSpecimen		2016-09-30 11:07:52
MNHN	IC	2008-0334	3	Paracirrhites arcatus (cuvier, 1829)	Cirrhitidae							polyn√©sie fran√ßaise			moorea	soci√©t√©	matautia		4 meters	2006	3	11	causse|biocode, camp.			PreservedSpecimen		2016-09-30 11:07:51
MNHN	IC	2008-0153	1	Paracirrhites arcatus (cuvier, 1829)	Cirrhitidae							polyn√©sie fran√ßaise			moorea	soci√©t√©	matautia		18 meters	2006	3	10	planes|biocode, camp.			PreservedSpecimen		2016-09-30 11:07:51
MNHN	IC	2008-0154	1	Paracirrhites arcatus (cuvier, 1829)	Cirrhitidae							polyn√©sie fran√ßaise			moorea	soci√©t√©	matautia		18 meters	2006	3	10	planes|biocode, camp.			PreservedSpecimen		2016-09-30 11:07:51
MNHN	IC	2008-0335	3	Paracirrhites arcatus (cuvier, 1829)	Cirrhitidae							polyn√©sie fran√ßaise			moorea	soci√©t√©	matautia		4 meters	2006	3	11	causse|biocode, camp.			PreservedSpecimen		2016-09-30 11:07:51
MNHN	IC	2008-0152	1	Paracirrhites arcatus (cuvier, 1829)	Cirrhitidae							polyn√©sie fran√ßaise			moorea	soci√©t√©	matautia		18 meters	2006	3	10	planes|biocode, camp.			PreservedSpecimen		2016-09-30 11:07:51
MNHN	IC	2010-1257	1	Paracirrhites arcatus (cuvier, 1829)	Cirrhitidae			-22.39	166.3	0		nouvelle-caledonie											kulbicki, pruvost et al.|resicod, camp.			PreservedSpecimen		2016-09-30 11:07:51
MNHN	IC	A-2854	1	Paracirrhites arcatus (cuvier, 1829)	Cirrhitidae			-20	55	10		maurice(i.)											n.o.coquille|lesson|garnot			PreservedSpecimen	DESIGNE COMME LECTOTYPE PAR RANDALL, 1963 IN PROC. U.S. NATN. MUS., 114 : 412	2016-09-30 11:07:51
MNHN	IC	1984-0157	2	Paracirrhites arcatus (cuvier, 1829)	Cirrhitidae			-17.5	-149.833	10		polynesie	moorea				tiahura		12 meters	1982	10	19	galzin			PreservedSpecimen		2016-09-30 11:07:51
MCZ	Ich	28964	1	Paracirrhites arcatus	Cirrhitidae	whole animal (alcohol)		21.1585	-157.914	452329	decimal degrees	United States	Hawaii			Hawaiian Islands	Pacific, Eastern Central, [no specific locality data]						U. S. Fish Commission	GEOLocate		PreservedSpecimen	age class: adult	2018-08-17 09:11:27
MCZ	Ich	162528	1	Paracirrhites arcatus	Cirrhitidae	whole animal (alcohol)		-4.45528	-171.915	0	deg. min. sec.	Kiribati					Pacific, Western Central, Phoenix Group: Manra Atoll, sandy bottom surrounded by coral and ledges.; 11 m		11 meters				Gerald R. Allen, Steve Bailey	unknown		PreservedSpecimen	age class: adult; standard length: 44-70mm	2018-06-13 11:55:56
MCZ	Ich	162529	1	Paracirrhites arcatus	Cirrhitidae	whole animal (alcohol)		-4.45528	-171.265	0	deg. min. sec.	Kiribati					Pacific, Western Central, Phoenix Group: Manra Atoll, sandy bottom, floor (rubble patch)in low clearence cave.; 11 m		11 meters				Gerald R. Allen, Steve Bailey, M. J. Adams	unknown		PreservedSpecimen	age class: adult; standard length: 38-81mm	2017-06-28 17:54:33
MCZ	Ich	162530	1	Paracirrhites arcatus	Cirrhitidae	whole animal (alcohol)		-2.78056	-171.725	0	deg. min. sec.	Kiribati					Pacific, Western Central, Phoenix Group: Canton Atoll channel on 30¬∞ slope; 23 m		23 meters				Gerald R. Allen, Steve Bailey, M. J. Adams	unknown		PreservedSpecimen	age class: adult; standard length: 67mm	2017-06-28 17:54:33
MCZ	Ich	162531	1	Paracirrhites arcatus	Cirrhitidae	whole animal (alcohol)		-4.53528	-172.227	0	deg. min. sec.	Kiribati					Pacific, Western Central, Phoenix Group: Orona Atoll.; 14 m		14 meters				Gerald R. Allen, and party	unknown		PreservedSpecimen	age class: adult; standard length: 39mm	2017-06-28 17:54:33
CMN	CMNFI	CMNFI 1980-0650.3	8	Paracirrhites arcatus		small jar		5¬∞ 19' 23" S	72¬∞ 13' 32" E			British Indian Ocean Territory					South Indian Ocean, reef top off west side of Isle Anglaise, about middle of its length, Salomon Atoll; Shore: Encrusting; Salinity: Salt						Emery, Alan R.; Winterbottom, Richard; Liptrott, J.; Griffiths, J.; Syson, S.; Simm, B.			PreservedSpecimen		2017-11-20 17:15:01
CMN	CMNFI	CMNFI 1973-0244.50	1	Paracirrhites arcatus		fluid		11¬∞ 39' 2" S	43¬∞ 15' 26" E			Comoros	Grande Comore I.				South Indian Ocean, 700 metres north of Hantsambu, off Itsandra			1973	5	1	Youngman, Philip M.			PreservedSpecimen		2017-11-20 17:16:36
CMN	CMNFI	CMNFI 1990-0077.1	1	Paracirrhites arcatus		small jar		18¬∞ 10' 28" S	178¬∞ 28' 40" E			Fiji					Luthala Bay, inside reef by a little island in Nukubutho Pass, directly off Institute of Marine Resources; Salinity: Salt						Emery, Alan R.; McKinnon, R.; Payne, J.			PreservedSpecimen		2017-11-20 17:15:01
CMN	CMNFI	CMNFI 1990-0054.2	2	Paracirrhites arcatus		small jar		18¬∞ 43' 48" S	178¬∞ 28' 57" E			Fiji	Eastern Division (Fiji)				Pacific Ocean, on outer reef, halfway between Usborne Pass and Herald Pass, between two coral outcrops with cave and gully; Salinity: Salt						Emery, Alan R.; Winterbottom, Richard; McKinnon, R.; Payne, J.			PreservedSpecimen		2017-11-20 17:15:01
CMN	CMNFI	CMNFI 1980-0634.4	8	Paracirrhites arcatus		small jar		5¬∞ 27' 2" S	71¬∞ 48' 43" E			British Indian Ocean Territory					South Indian Ocean, windward side just inshore of reef-drop-off, off shore of Isle Fouguet on reef tops, Peros Banhos Atoll; Shore: Encrusting, Submergent; Weather: Clear; Salinity: Salt						Emery, Alan R.; Winterbottom, Richard			PreservedSpecimen		2017-11-20 17:15:01
BPBM	I	442		Paracirrhites arcatus	CIRRHITIDAE										Hawaiian Islands	Hawaiian Islands	Pacific Ocean, Hawaiian Islands			1901	7	1	A. Seale			PreservedSpecimen	Obtained from fish market in Honolulu, Oahu	1999-12-04
BPBM	I	376		Paracirrhites arcatus	CIRRHITIDAE										Hawaiian Islands	Hawaiian Islands	Pacific Ocean, Hawaiian Islands			1901	7	3	A. Seale			PreservedSpecimen	Obtained from fish market in Honolulu, Oahu	1999-12-04
BPBM	I	21803	1	Paracirrhites arcatus	CIRRHITIDAE										Mauritius	Mascarene Islands	Indian Ocean, Mauritius; [NE of]; Banc Rouge (off Serpent Island); reef		60ft	1977	7	11	J.E. Randall			PreservedSpecimen		1999-05-12
BPBM	I	4125		Paracirrhites arcatus	CIRRHITIDAE										Palmyra Atoll	Line Islands	Pacific Ocean, Palmyra Atoll			1924	8	1	"Whippoorwill" Expedition			PreservedSpecimen		2004-10-07
BPBM	I	373		Paracirrhites arcatus	CIRRHITIDAE										Hawaiian Islands	Hawaiian Islands	Pacific Ocean, Hawaiian Islands			1901	7	3	A. Seale			PreservedSpecimen	Obtained from fish market in Honolulu, Oahu	1999-12-04
BPBM	I	35366	1	Paracirrhites arcatus	CIRRHITIDAE										Midway Atoll	Northwestern Hawaiian Islands	Pacific Ocean, Midway Atoll; S side; outside reef, by cable		80ft	1992	6	1	J.L. Earle			PreservedSpecimen		2002-05-02
BPBM	I	377		Paracirrhites arcatus	CIRRHITIDAE										Hawaiian Islands	Hawaiian Islands	Pacific Ocean, Hawaiian Islands			1901	7	3	A. Seale			PreservedSpecimen	Obtained from fish market in Honolulu, Oahu	1999-12-04
BPBM	I	375		Paracirrhites arcatus	CIRRHITIDAE										Hawaiian Islands	Hawaiian Islands	Pacific Ocean, Hawaiian Islands			1901	7	3	A. Seale			PreservedSpecimen	Obtained from fish market in Honolulu, Oahu	1999-12-04
BPBM	I	4121		Paracirrhites arcatus	CIRRHITIDAE										Molokai	Hawaiian Islands	Pacific Ocean, Molokai			1914	7	1	W.A. Bryan			PreservedSpecimen		1999-03-06
BPBM	I	7092	3	Paracirrhites arcatus	CIRRHITIDAE										Minami Tori Shima	Minami Tori Shima	Pacific Ocean, Minami Tori Shima; W side; outside reef		20-40ft	1968	9	6	J.E. Randall and T. Pederson			PreservedSpecimen		2000-02-10
BPBM	I	37458	1	Paracirrhites arcatus	CIRRHITIDAE										Kiritimati Atoll	Line Islands	Pacific Ocean, Kiritimati Atoll			1996	9	1	D. Ross Robertson			PreservedSpecimen		2001-01-09
BPBM	I	112	1	Paracirrhites arcatus	CIRRHITIDAE										Guam	Mariana Islands	Pacific Ocean, Guam			1900	6	2	A. Seale			PreservedSpecimen		2002-07-29
BPBM	I	4117		Paracirrhites arcatus	CIRRHITIDAE										Oahu	Hawaiian Islands	Pacific Ocean, Oahu; NW side; Haleiwa; Waialua Bay		6fa	1932	8	4	E.Y. Hosaka			PreservedSpecimen		2001-11-12
BPBM	I	4118		Paracirrhites arcatus	CIRRHITIDAE										Oahu	Hawaiian Islands	Pacific Ocean, Oahu			1925	11	21	S.C. Ball			PreservedSpecimen		1999-03-06
BPBM	I	1821		Paracirrhites arcatus	CIRRHITIDAE										Oahu	Hawaiian Islands	Pacific Ocean, Oahu; Honolulu			1901	1	1	U.S. Fish Commission			PreservedSpecimen		1997-11-04
BPBM	I	8430	2	Paracirrhites arcatus	CIRRHITIDAE										Tahiti	Society Islands	Pacific Ocean, Tahiti; Papara; Teavaraa Pass			1966	12	7	J.E. Randall et al			PreservedSpecimen		2001-09-06
BPBM	I	4124		Paracirrhites arcatus	CIRRHITIDAE										Oahu	Hawaiian Islands	Pacific Ocean, Oahu						J.W. Thompson			PreservedSpecimen		2003-03-06
BPBM	I	378		Paracirrhites arcatus	CIRRHITIDAE										Hawaiian Islands	Hawaiian Islands	Pacific Ocean, Hawaiian Islands			1901	6	1	A. Seale			PreservedSpecimen	Obtained from fish market in Honolulu, Oahu	1999-12-04
BPBM	I	5958	1	Paracirrhites arcatus	CIRRHITIDAE										Port Moresby	Papua New Guinea	Indo-Malayan Region, Port Moresby; Nateara Reef			1964	10	27	R.H. Snider			PreservedSpecimen		2000-05-24
BPBM	I	32732	5	Paracirrhites arcatus	CIRRHITIDAE										Rotuma Island	Fiji Islands	Pacific Ocean, Rotuma Island; [NE corner of]; just W of wharf; isolated reef patch		0-11m	1986	5	12	V.G. Springer, G.D. Johnson, and J.T. Williams			PreservedSpecimen		2004-08-09
BPBM	I	16551	16	Paracirrhites arcatus	CIRRHITIDAE										Oeno Atoll	Pitcairn Group	Pacific Ocean, Oeno Atoll; N side of atoll; off small boat passage		40-60ft	1970	12	18	J.E. Randall, D.B. Cannoy, J.R. Haywood, and D.N. Hewett			PreservedSpecimen		1998-12-04
BPBM	I	4123		Paracirrhites arcatus	CIRRHITIDAE										Palmyra Atoll	Line Islands	Pacific Ocean, Palmyra Atoll			1922	6	1	L.A. Thurston and D. Thaanum			PreservedSpecimen		2000-12-15
BPBM	I	374		Paracirrhites arcatus	CIRRHITIDAE										Hawaiian Islands	Hawaiian Islands	Pacific Ocean, Hawaiian Islands			1901	7	3	A. Seale			PreservedSpecimen	Obtained from fish market in Honolulu, Oahu	1999-12-04
BPBM	I	13571	1	Paracirrhites arcatus	CIRRHITIDAE										Mangareva Island	Gambier Islands	Pacific Ocean, Mangareva Island; SW side of Tenoko Island; outside reef		40ft	1970	12	11	J.E. Randall, D.M. Devaney, D.B. Cannoy, and J.R. Haywood			PreservedSpecimen		2001-08-16
BPBM	I	380		Paracirrhites arcatus	CIRRHITIDAE										Hawaiian Islands	Hawaiian Islands	Pacific Ocean, Hawaiian Islands			1901	6	1	A. Seale			PreservedSpecimen	Obtained from fish market in Honolulu, Oahu	1999-12-04
BPBM	I	383		Paracirrhites arcatus	CIRRHITIDAE										Hawaiian Islands	Hawaiian Islands	Pacific Ocean, Hawaiian Islands			1901	6	1	A. Seale			PreservedSpecimen	Obtained from fish market in Honolulu, Oahu	1999-12-04
BPBM	I	15342	2	Paracirrhites arcatus	CIRRHITIDAE										Onotoa Atoll	Gilbert Islands	Pacific Ocean, Onotoa Atoll; lagoon						J.E. Randall			PreservedSpecimen	Collection date: Summer 1951	2002-08-18
BPBM	I	382		Paracirrhites arcatus	CIRRHITIDAE										Hawaiian Islands	Hawaiian Islands	Pacific Ocean, Hawaiian Islands			1901	6	1	A. Seale			PreservedSpecimen	Obtained from fish market in Honolulu, Oahu	1999-12-04
BPBM	I	10659	1	Paracirrhites arcatus	CIRRHITIDAE										Marakei Atoll	Gilbert Islands	Pacific Ocean, Marakei Atoll; off quarters			1964	6	22	P. Helfrich and A.H. Banner			PreservedSpecimen		2002-04-07
BPBM	I	8030	1	Paracirrhites arcatus	CIRRHITIDAE										Enewetak Atoll	Marshall Islands	Pacific Ocean, Enewetak Atoll; Enewetak (=Eniwetok; =Fred) islet, N end; lagoon side; S of marine pier		4-10ft	1967	11	26	J.E. Randall and W. Hashimoto			PreservedSpecimen		2001-01-26
BPBM	I	13509	1	Paracirrhites arcatus	CIRRHITIDAE										Temoe Atoll	Gambier Islands	Pacific Ocean, Temoe Atoll; N side; outside reef		20ft	1970	12	16	J.E. Randall			PreservedSpecimen		2001-05-16
BPBM	I	7567	2	Paracirrhites arcatus	CIRRHITIDAE										Fanning Island	Line Islands	Pacific Ocean, Fanning Island; SE side of English Harbor		2-5ft	1968	10	30	J.E. Randall			PreservedSpecimen		2000-10-03
BPBM	I	8186	3	Paracirrhites arcatus	CIRRHITIDAE										Enewetak Atoll	Marshall Islands	Pacific Ocean, Enewetak Atoll; channel N of Bokandretok (=Sand Island; =Walt) [N of Enewetak (=Eniwetok; =Fred) islet]		1-4ft	1967	12	2	J.E. Randall			PreservedSpecimen		2003-02-10
BPBM	I	379		Paracirrhites arcatus	CIRRHITIDAE										Hawaiian Islands	Hawaiian Islands	Pacific Ocean, Hawaiian Islands			1901	6	1	A. Seale			PreservedSpecimen	Obtained from fish market in Honolulu, Oahu	1999-12-04
BPBM	I	16761	1	Paracirrhites arcatus	CIRRHITIDAE										Pitcairn Island	Pitcairn Group	Pacific Ocean, Pitcairn Island; off Christian's Point		25ft	1971	1	3	J.E. Randall			PreservedSpecimen		1998-12-07
BPBM	I	1820		Paracirrhites arcatus	CIRRHITIDAE										Oahu	Hawaiian Islands	Pacific Ocean, Oahu; Honolulu			1901	1	1	U.S. Fish Commission			PreservedSpecimen		2003-01-08
BPBM	I	4120		Paracirrhites arcatus	CIRRHITIDAE										Oahu	Hawaiian Islands	Pacific Ocean, Oahu			1909	1	1	J.W. Thompson			PreservedSpecimen		1999-03-06
BPBM	I	20959	1	Paracirrhites arcatus	CIRRHITIDAE			-18.1465	178.395	1008					Viti Levu Island	Fiji Islands	Pacific Ocean, Viti Levu Island; Suva Harbor entrance; E side on outer reef drop-off		20ft	1975	7	1	B.A. Carlson and B. Goldman			PreservedSpecimen		1998-03-04
BPBM	I	12956	1	Paracirrhites arcatus	CIRRHITIDAE										Rapa Island	Austral Islands	Pacific Ocean, Rapa Island; Ruea Point, S side		40ft	1971	2	9	J.E. Randall			PreservedSpecimen		2002-08-29
BPBM	I	31130	16	Paracirrhites arcatus	CIRRHITIDAE			-21.6333	178¬∞45'W		degrees minutes seconds				Ono-i-Lau Island	Fiji Islands	Pacific Ocean, Ono-i-Lau Island; [NW side of]; outside barrier reef		13.7-16.8m	1982	5	1	V.G. Springer et al			PreservedSpecimen		1994-11-21
BPBM	I	6489	2	Paracirrhites arcatus	CIRRHITIDAE										Enewetak Atoll	Marshall Islands	Pacific Ocean, Enewetak Atoll; Ikuren (=Igurin; =Glenn) islet; ocean side; reef front		3-10ft	1967	11	28	J.E. Randall and W. Hashimoto			PreservedSpecimen		1999-12-21
BPBM	I	39810	1	Paracirrhites arcatus	CIRRHITIDAE			18¬∞9'51.18"S	178¬∞24'1.2"E		degrees minutes seconds				Viti Levu Island	Fiji Islands	Pacific Ocean, Viti Levu Island; outside of Suva Harbor; beyond "Fish Patch"; directly off bow of old shipwreck on top of reef		20-35ft	2002	1	30	R.L. Pyle, Joseph Dituri, David F. Pence, and Athline M. Clark			PreservedSpecimen		2012-12-06
BPBM	I	4119		Paracirrhites arcatus	CIRRHITIDAE										Kure Atoll	Northwestern Hawaiian Islands	Pacific Ocean, Kure Atoll			1923	5	1	D. Thaanum			PreservedSpecimen		1999-11-08
BPBM	I	381		Paracirrhites arcatus	CIRRHITIDAE										Hawaiian Islands	Hawaiian Islands	Pacific Ocean, Hawaiian Islands			1901	6	1	A. Seale			PreservedSpecimen	Obtained from fish market in Honolulu, Oahu	1999-12-04
AM	Ichthyology	I.33693-019		Paracirrhites arcatus	Cirrhitidae			-11.7075	144.066		EPSG:4326									1993	1	11	team, FNQ			PreservedSpecimen
AM	Ichthyology	I.18743-023		Paracirrhites arcatus	Cirrhitidae							Fiji								1974	7		B Russell, B Goldman, B Carlson			PreservedSpecimen
AM	Ichthyology	I.46490-011		Paracirrhites arcatus	Cirrhitidae			-23.166	-137.153	100	EPSG:4326	French Polynesia								2014	10	10	Reader, Ms Sally Elizabeth - Australian Museum - Ichthyology			PreservedSpecimen
AM	Ichthyology	I.39033-072		Paracirrhites arcatus	Cirrhitidae			-10.7367	166.825	1000	EPSG:4326									1998	9	26	Team, Solomons			PreservedSpecimen
AM	Ichthyology	I.37923-005		Paracirrhites arcatus	Cirrhitidae			-13.6698	167.651	10000	EPSG:4326									1997	5	18	Team, Vanuatu			PreservedSpecimen
AM	Ichthyology	I.33750-030		Paracirrhites arcatus	Cirrhitidae			-9.72466	144.808		EPSG:4326									1993	1	28	Team, FNQ			PreservedSpecimen
AM	Ichthyology	I.20756-060		Paracirrhites arcatus	Cirrhitidae			-11.716	144.05		EPSG:4326									1979	2	11	AIMS-AMS			PreservedSpecimen
AM	Ichthyology	I.17087-001		Paracirrhites arcatus	Cirrhitidae			-5.166	145.85		EPSG:4326									1970	5		B. COLLETTE PARTY			PreservedSpecimen
AM	Ichthyology	I.46465.006		Paracirrhites arcatus	Cirrhitidae			-27.585	-144.378	100	EPSG:4326	French Polynesia								2014	10	2				PreservedSpecimen
AM	Ichthyology	I.18052-010		Paracirrhites arcatus	Cirrhitidae			1.733	172.983		EPSG:4326									1973	11	11	D HOESE, B+L GOLDMAN			PreservedSpecimen
AM	Ichthyology	I.39037-049		Paracirrhites arcatus	Cirrhitidae			-10.8083	165.833	1000	EPSG:4326	Solomon Islands								1998	9	27	Team, Solomons			PreservedSpecimen
AM	Ichthyology	I.20443-014		Paracirrhites arcatus	Cirrhitidae			-10.5	105.666	10000	EPSG:4326	Christmas Island								1978	5	19	G Allen & R Steene			PreservedSpecimen
AM	Ichthyology	I.20779-018		Paracirrhites arcatus	Cirrhitidae			-13.083	143.95		EPSG:4326	Australia	Queensland							1979	2	22	AMS, AIMS			PreservedSpecimen
AM	Ichthyology	I.46486-034		Paracirrhites arcatus	Cirrhitidae			-23.1348	-137.137	100	EPSG:4326									2014	10	9				PreservedSpecimen
AM	Ichthyology	I.22578-031		Paracirrhites arcatus	Cirrhitidae			-15.816	145.833		EPSG:4326									1981	10	28	party, AMS			PreservedSpecimen
AM	Ichthyology	I.22579-041		Paracirrhites arcatus	Cirrhitidae			-15.816	145.833		EPSG:4326									1981	10	28	party, AMS			PreservedSpecimen
AM	Ichthyology	I.20385-017		Paracirrhites arcatus	Cirrhitidae			-10.5	105.666	10000	EPSG:4326	Christmas Island								1978	6	1	G Allen R Steene			PreservedSpecimen
AM	Ichthyology	I.33743-026		Paracirrhites arcatus	Cirrhitidae			-10.0757	144.476		EPSG:4326									1993	1	26	Team, FNQ			PreservedSpecimen
AM	Ichthyology	I.46731-001		Paracirrhites arcatus	Cirrhitidae			-18.05	-163.2		EPSG:4326									2015	1	3				PreservedSpecimen
AM	Ichthyology	I.40120-019		Paracirrhites arcatus	Cirrhitidae			13.5057	120.066	1000	EPSG:4326									2000	5	20	MIN TEAM & BFAR			PreservedSpecimen
AM	Ichthyology	I.39039-082		Paracirrhites arcatus	Cirrhitidae			-10.825	165.833	1000	EPSG:4326									1998	9	28	Team, Solomons			PreservedSpecimen
AM	Ichthyology	I.20774-184		Paracirrhites arcatus	Cirrhitidae			-13.933	144.6		EPSG:4326	Australia	Queensland							1979	2	9	AIMS-AMS			PreservedSpecimen
AM	Ichthyology	I.33740-002		Paracirrhites arcatus	Cirrhitidae			-10.1597	144.582		EPSG:4326									1993	1	25	party, FNQ			PreservedSpecimen
AM	Ichthyology	I.39010-139		Paracirrhites arcatus	Cirrhitidae			-10.266	166.308	1000	EPSG:4326									1998	9	18	Team, Solomon			PreservedSpecimen
AM	Ichthyology	I.25110-010		Paracirrhites arcatus	Cirrhitidae			-13.933	146.566		EPSG:4326									1984	11	6	AMS party on RV Sunbird			PreservedSpecimen
AM	Ichthyology	IB.4462		Paracirrhites arcatus	Cirrhitidae							New Caledonia								1959			Catala, Dr. R.			PreservedSpecimen
AM	Ichthyology	I.16865-001		Paracirrhites arcatus	Cirrhitidae			5.75	-162		EPSG:4326									1962	6	20	BANNER,HELFRICH ETC			PreservedSpecimen
AM	Ichthyology	I.16928-006		Paracirrhites arcatus	Cirrhitidae			-22.666	168.666		EPSG:4326									1971	2	5	V MOORE + P RLIAL			PreservedSpecimen
AM	Ichthyology	I.37310-044		Paracirrhites arcatus	Cirrhitidae			-18.9428	168.993	100	EPSG:4326									1996	5	26	McGrouther, M			PreservedSpecimen
AM	Ichthyology	I.22600-002		Paracirrhites arcatus	Cirrhitidae			-15.816	145.833		EPSG:4326									1980	12	16	J and W Starck			PreservedSpecimen
AM	Ichthyology	I.20774-094		Paracirrhites arcatus	Cirrhitidae			-13.933	144.6		EPSG:4326	Australia	Queensland							1979	2	9	AIMS-AMS			PreservedSpecimen
AM	Ichthyology	I.39045-019		Paracirrhites arcatus	Cirrhitidae			-8.383	162.875	1000	EPSG:4326									1998	10	2	Team, Solomons			PreservedSpecimen
AM	Ichthyology	I.30867-023		Paracirrhites arcatus	Cirrhitidae			-14.383	-170.775		EPSG:4326									1976	1	25	B Goldman, D Wass, I Swan			PreservedSpecimen
AM	Ichthyology	I.21651-006		Paracirrhites arcatus	Cirrhitidae			-17	-149		EPSG:4326									1976	6	23	B GOLDMAN R GALZIN			PreservedSpecimen
AM	Ichthyology	I.18050-029		Paracirrhites arcatus	Cirrhitidae			1.733	172.983		EPSG:4326									1973	11	10	D HOESE, B GOLDMAN			PreservedSpecimen
AM	Ichthyology	I.18438-009		Paracirrhites arcatus	Cirrhitidae							Fiji								1974	8		Goldman, B			PreservedSpecimen
AM	Ichthyology	I.19454-089		Paracirrhites arcatus	Cirrhitidae			-14.583	145.616		EPSG:4326	Australia	Queensland							1975	11	11	LIZARD ISLAND TEAM			PreservedSpecimen
AM	Ichthyology	I.19875-074		Paracirrhites arcatus	Cirrhitidae			-4.566	129.883		EPSG:4326									1975	3	27	ALPHA HELIX			PreservedSpecimen
AM	Ichthyology	I.23341-004		Paracirrhites arcatus	Cirrhitidae			-5.3	72.25		EPSG:4326									1979	3	22	Winterbottom & Emery			PreservedSpecimen
AM	Ichthyology	IA.4579		Paracirrhites arcatus	Cirrhitidae							United States								1930			Stead, D G			PreservedSpecimen
AM	Ichthyology	I.37936-016		Paracirrhites arcatus	Cirrhitidae			-15.0072	168.055	10000	EPSG:4326									1997	5	27	Team, Vanuatu			PreservedSpecimen
AM	Ichthyology	I.39048-013		Paracirrhites arcatus	Cirrhitidae			-8.39166	162.913	1000	EPSG:4326									1998	10	3	Solomons Team.			PreservedSpecimen
AM	Ichthyology	I.20774-181		Paracirrhites arcatus	Cirrhitidae			-13.933	144.6		EPSG:4326	Australia	Queensland							1979	2	9	AIMS-AMS			PreservedSpecimen
AM	Ichthyology	I.21318-054		Paracirrhites arcatus	Cirrhitidae			-14.066	121.766		EPSG:4326	Australia	Western Australia							1979	9	21	Talbot, F.			PreservedSpecimen
AM	Ichthyology	I.20547-066		Paracirrhites arcatus	Cirrhitidae			-11.133	151.75	100000	EPSG:4326									1969	3	24	Goldman, B.			PreservedSpecimen
AM	Ichthyology	I.30465-033		Paracirrhites arcatus	Cirrhitidae			-16.5083	149.5		EPSG:4326									1990	1	13	J.M.Leis, T Trnski & Party			PreservedSpecimen
AM	Ichthyology	I.37320-024		Paracirrhites arcatus	Cirrhitidae			-19.4645	169.399	100	EPSG:4326									1996	5	31	M McGrouther & party see remarks			PreservedSpecimen
AM	Ichthyology	I.33738-027		Paracirrhites arcatus	Cirrhitidae			-10.1587	144.591		EPSG:4326									1993	1	25	party, FNQ			PreservedSpecimen
AM	Ichthyology	I.39023-011		Paracirrhites arcatus	Cirrhitidae			-9.9	167.183	1000	EPSG:4326									1998	9	22	Team, Solomons			PreservedSpecimen
AM	Ichthyology	I.19481-029		Paracirrhites arcatus	Cirrhitidae			-14.583	145.6		EPSG:4326	Australia	Queensland							1975	11	26				PreservedSpecimen
AM	Ichthyology	I.46465-005		Paracirrhites arcatus	Cirrhitidae			-27.585	-144.378	100	EPSG:4326	French Polynesia								2014	10	2				PreservedSpecimen
AM	Ichthyology	I.40151-051		Paracirrhites arcatus	Cirrhitidae			12.176	121.083	1000	EPSG:4326									2000	5	31	MIN TEAM & BFAR			PreservedSpecimen
AM	Ichthyology	I.40134-027		Paracirrhites arcatus	Cirrhitidae			13.515	120.365	1000	EPSG:4326	Philippines								2000	5	25	MIN TEAM,BFAR			PreservedSpecimen
AM	Ichthyology	I.37340-027		Paracirrhites arcatus	Cirrhitidae			-16.79	168.357	100	EPSG:4326									1996	6	17	JTW,DJB,DGS,RJ			PreservedSpecimen
AM	Ichthyology	I.18578-004		Paracirrhites arcatus	Cirrhitidae			-18.583	179.833		EPSG:4326									1974	7	2	B Russell, B Carlson, B Goldman			PreservedSpecimen
AM	Ichthyology	I.46732-074		Paracirrhites arcatus	Cirrhitidae			-18.05	-163.183		EPSG:4326									2015	1	3				PreservedSpecimen
AM	Ichthyology	I.21903-032		Paracirrhites arcatus	Cirrhitidae			16.416	119.883		EPSG:4326									1980	4	17	D Hoese, E Murdy & C Ferraris			PreservedSpecimen
AM	Ichthyology	I.39013-027		Paracirrhites arcatus	Cirrhitidae			-10.216	166.076	1000	EPSG:4326									1998	9	19	Team, Solomons			PreservedSpecimen
AM	Ichthyology	I.9189		Paracirrhites arcatus	Cirrhitidae															1907			MACLEAY MUS			PreservedSpecimen
AM	Ichthyology	I.20442-010		Paracirrhites arcatus	Cirrhitidae			-10.5	105.666		EPSG:4326	Christmas Island								1978	5	29	*			PreservedSpecimen
AM	Ichthyology	I.46733-051		Paracirrhites arcatus	Cirrhitidae			-19.983	-167.766		EPSG:4326									2015	1	5				PreservedSpecimen
AM	Ichthyology	I.20445-011		Paracirrhites arcatus	Cirrhitidae			-10.5	105.666	10000	EPSG:4326	Christmas Island								1978	5	25	G Allen & R Steene			PreservedSpecimen
AM	Ichthyology	I.18036-002		Paracirrhites arcatus	Cirrhitidae			1.966	172.866		EPSG:4326	Kiribati								1973	11	4	D HOESE, B GOLDMAN			PreservedSpecimen
AM	Ichthyology	I.32738-026		Paracirrhites arcatus	Cirrhitidae			-14.25	-178.083		EPSG:4326									1975	10	20	B & L Goldman			PreservedSpecimen
AM	Ichthyology	I.17096-027		Paracirrhites arcatus	Cirrhitidae			-8.833	151.083		EPSG:4326									1970	6	8	B COLLETTE PARTY			PreservedSpecimen
AM	Ichthyology	I.19478-006		Paracirrhites arcatus	Cirrhitidae			-14.583	145.6		EPSG:4326	Australia	Queensland							1975	11	25				PreservedSpecimen
AM	Ichthyology	I.25112-005		Paracirrhites arcatus	Cirrhitidae			-13.9	146.55		EPSG:4326									1984	11	8	AMS party on RV Sunbird			PreservedSpecimen
AM	Ichthyology	I.33744-011		Paracirrhites arcatus	Cirrhitidae			-10.0477	144.698		EPSG:4326									1993	1	26	Team, FNQ			PreservedSpecimen
AM	Ichthyology	I.21646-017		Paracirrhites arcatus	Cirrhitidae			-17	-149		EPSG:4326									1976	6	18	Goldman, B			PreservedSpecimen
AM	Ichthyology	I.40160-030		Paracirrhites arcatus	Cirrhitidae			12.8455	120.754	1000	EPSG:4326									2000	6	2	MIN TEAM,crew,M Santos			PreservedSpecimen
AM	Ichthyology	I.19472-021		Paracirrhites arcatus	Cirrhitidae			-14.583	145.6		EPSG:4326	Australia	Queensland							1975	11	23				PreservedSpecimen
AM	Ichthyology	IA.1330		Paracirrhites arcatus	Cirrhitidae			-9.516	147.05		EPSG:4326	Papua New Guinea								1923			MCCULLOCH, A			PreservedSpecimen
AM	Ichthyology	I.18740-044		Paracirrhites arcatus	Cirrhitidae			-14.6	145.6		EPSG:4326	Australia	Queensland							1975	11	8	D. Hoese & Party			PreservedSpecimen
AM	Ichthyology	I.39012-053		Paracirrhites arcatus	Cirrhitidae			-10.2142	166.076	1000	EPSG:4326									1998	9	19	Team, Solomon			PreservedSpecimen
AM	Ichthyology	I.33749-051		Paracirrhites arcatus	Cirrhitidae			-9.98066	144.703		EPSG:4326									1993	1	28	Team, FNQ			PreservedSpecimen
AM	Ichthyology	I.21647-007		Paracirrhites arcatus	Cirrhitidae			-17	-149		EPSG:4326									1976	6	21	B GOLDMAN R GALZIN			PreservedSpecimen
AM	Ichthyology	I.33746-002		Paracirrhites arcatus	Cirrhitidae			-10.0453	144.698		EPSG:4326									1993	1	27	Team, FNQ			PreservedSpecimen
AM	Ichthyology	I.46734-002		Paracirrhites arcatus	Cirrhitidae			-19.966	-167.766		EPSG:4326									2015	1	5				PreservedSpecimen
AM	Ichthyology	I.33708-021		Paracirrhites arcatus	Cirrhitidae			-10.9997	144.02		EPSG:4326									1993	1	15	team, FNQ			PreservedSpecimen
AM	Ichthyology	I.20775-011		Paracirrhites arcatus	Cirrhitidae			-11.6	144.016		EPSG:4326	Australia	Queensland							1979	2	11	AIMS-AMS			PreservedSpecimen
AM	Ichthyology	IA.4578		Paracirrhites arcatus	Cirrhitidae							United States								1930			Stead, D G			PreservedSpecimen
AM	Ichthyology	I.21900-028		Paracirrhites arcatus	Cirrhitidae			16.433	119.916		EPSG:4326									1980	4	16	D Hoese, E Murdy and C Ferraris			PreservedSpecimen
AM	Ichthyology	I.23848-008		Paracirrhites arcatus	Cirrhitidae			-14.583	145.6		EPSG:4326	Australia	Queensland							1975	1	7	F Talbot & party			PreservedSpecimen
AM	Ichthyology	I.17525-001		Paracirrhites arcatus	Cirrhitidae			-9.366	159.833		EPSG:4326	Solomon Islands								1973	7	15	GOLDMAN, B			PreservedSpecimen
AM	Ichthyology	I.46486.035		Paracirrhites arcatus	Cirrhitidae			-23.1348	-137.137	100	EPSG:4326									2014	10	9				PreservedSpecimen
AM	Ichthyology	IA.1329		Paracirrhites arcatus	Cirrhitidae			-9.516	147.05		EPSG:4326	Papua New Guinea								1923			MCCULLOCH, A			PreservedSpecimen
YPM	VZ	YPM ICH 026776	1	Paracirrhites arcatus	Cirrhitidae	10% form.->70% alc.; tissue in EtOH; brain in 10% formalin -> phosphate buffered saline		13.5441	144.806		WGS84	Mariana Islands	Guam				Pacific Ocean; Philippine Sea, reef beyond the break (AD13-14)			2013	8	19	Alex Dornburg, Matthew C. Brandley, Dan L. Warren, Teresa L. Iglesias			PreservedSpecimen	ICH number 26776; lot count 1	2016-10-24T23:18:04.000Z
YPM	VZ	YPM ICH 026675	5	Paracirrhites arcatus	Cirrhitidae	10% form.->70% alc.; tissue in EtOH; tissue in EtOH; tissue in EtOH; tissue in EtOH; tissue in EtOH		13.4264	144.798		WGS84	Mariana Islands	Guam				Pacific Ocean; Philippine Sea; Pago Bay, reef behind University of Guam Marine Laboratory (AD13-22)		2-9 m	2013	8	23	Alex Dornburg, Dan L. Warren, Teresa L. Iglesias			PreservedSpecimen	ICH number 26675; lot count 5	2016-10-24T23:18:04.000Z
YPM	VZ	YPM ICH 006768	2	Paracirrhites arcatus	Cirrhitidae	10% form.->70% alc.		-0.697042	73.1692	3238	WGS84	Maldives					Indian Ocean, Gan Island, coral reef at N.E. corner. S-16			1957	10	19	James E. Morrow, Yale Seychelles Expedition (YSE) 1957-1958	digital resource	from FishNet repatriation dataset for YPM, 2 Feb 2015	PreservedSpecimen	ICH number 6768; lot count 2	2016-03-04T13:06:31.000Z
YPM	VZ	YPM ICH 026636	3	Paracirrhites arcatus	Cirrhitidae	10% form.->70% alc.; brain in 10% formalin -> phosphate buffered saline; brain in 10% formalin -> phosphate buffered saline; tissue in EtOH; tissue in EtOH; tissue in EtOH		13.4264	144.798		WGS84	Mariana Islands	Guam				Pacific Ocean; Philippine Sea; Pago Bay, reef behind University of Guam Marine Laboratory (AD13-13)		2-8 m	2013	8	18	Matthew C. Brandley, Alex Dornburg			PreservedSpecimen	ICH number 26636; lot count 3	2016-03-04T13:06:31.000Z
YPM	VZ	YPM ICH 008344	4	Paracirrhites arcatus	Cirrhitidae	10% form.->70% alc.		-11.6969	43.2486	42307	WGS84	Comoro Islands					Indian Ocean,			1972	3		Robert W. Griffith	digital resource	from FishNet repatriation dataset for YPM, 2 Feb 2015	PreservedSpecimen	ICH number 8344; lot count 4	2016-03-04T13:06:31.000Z
LSUMZ	Fishes	4452	1	Paracirrhites arcatus	Cirrhitidae	alcoholic					not recorded (forced WGS84)	Guam	---				Mariana Islands; Reef slope at Luminad Reef, Cabras Is			1984	9	25	Gates, Paul D.			PreservedSpecimen		2015-07-15
LSUMZ	Fishes	4453	4	Paracirrhites arcatus	Cirrhitidae	alcoholic					not recorded (forced WGS84)	Guam	---				Mariana Islands; Reef slope at Luminad Reef, Cabras Is			1984	9	25	Gates, Paul D.			PreservedSpecimen		2015-07-15
LSUMZ	Fishes	4454	1	Paracirrhites arcatus	Cirrhitidae	alcoholic					not recorded (forced WGS84)	Guam	---				Mariana Islands; Reef slope at Luminad Reef, Cabras Is			1984	9	25	Gates, Paul D.			PreservedSpecimen		2015-07-15
LSUMZ	Fishes	5173	1	Paracirrhites arcatus	Cirrhitidae	alcoholic					not recorded (forced WGS84)	Guam	---				Luminao Reef, Mugundes Point (from Pocillopora coral), 10-13 m			1987	12	8	Donaldson, T; Wilkins, S. W.			PreservedSpecimen		2015-07-15
LSUMZ	Fishes	5174	3	Paracirrhites arcatus	Cirrhitidae	alcoholic					not recorded (forced WGS84)	Guam	---				Luminao Reef, Mugundes Point (from Pocillopora coral), 10-13 m			1987	12	8	Donaldson, T; Wilkins, S. W.			PreservedSpecimen		2015-07-15
LSUMZ	Fishes	5183	1	Paracirrhites arcatus	Cirrhitidae	alcoholic					not recorded (forced WGS84)	Guam	---				Reef off Cocos Is., 25-45'			1965	2	12	GFW; Kami, H.; Hunnecutt, R.; Acfalle, J.			PreservedSpecimen		2015-07-15
LSUMZ	Fishes	5150	1	Paracirrhites arcatus	Cirrhitidae	alcoholic					not recorded (forced WGS84)	Northern Mariana Islands	---				Tinian, Tachogona Beach: patch reef to left of green buoy (from Pocillipora elegans coral)			1987	12	31	Donaldson, T; Constantino, G. B.; Farrell, D. A.			PreservedSpecimen		2015-07-15
LSUMZ	Fishes	5386	1	Paracirrhites arcatus	Cirrhitidae	alcoholic					not recorded (forced WGS84)	Guam	---				Tanguisson Reef; (from coral no. 61 Pocillopora eydouxi) in 10 m			1985	11	20	Donaldson, T			PreservedSpecimen		2015-07-15
LSUMZ	Fishes	5586	1	Paracirrhites arcatus	Cirrhitidae	alcoholic					not recorded (forced WGS84)	Guam	---				Tanguisson Reef; Pocillopora eydouxi coral at 10 m, on pavement, study site			1986	3	22	Donaldson, T; Constantino, G. B.			PreservedSpecimen		2015-07-15
LSUMZ	Fishes	5576	1	Paracirrhites arcatus	Cirrhitidae	alcoholic					not recorded (forced WGS84)	Guam	---				Tanguisson Reef; Pocillopora coral no. 406, 8-10 m on pavement			1987	4	21	Donaldson, T			PreservedSpecimen		2015-07-15
LSUMZ	Fishes	5588	1	Paracirrhites arcatus	Cirrhitidae	alcoholic					not recorded (forced WGS84)	Guam	---				Tanguisson Reef; study site; Pocilopora verracosa coral B; 8 m, on pavement			1985	8	12	Donaldson, T; Constantino, G. B.			PreservedSpecimen		2015-07-15
LSUMZ	Fishes	5590	1	Paracirrhites arcatus	Cirrhitidae	alcoholic					not recorded (forced WGS84)	Guam	---				Tanguisson Reef; Pocillopora verracosa, study site			1985	7	12	Donaldson, T			PreservedSpecimen		2015-07-15
LSUMZ	Fishes	5591	1	Paracirrhites arcatus	Cirrhitidae	alcoholic					not recorded (forced WGS84)	Guam	---				Tanguisson Reef; Pocillopora verracosa, study site			1985	7	12	Donaldson, T			PreservedSpecimen		2015-07-15
LSUMZ	Fishes	5626	1	Paracirrhites arcatus	Cirrhitidae	alcoholic					not recorded (forced WGS84)	Guam	---				Tanguisson Reef; coral head on study site; 8-10 m			1985	8	12	Donaldson, T; Constantino, G. B.			PreservedSpecimen		2015-07-15
LSUMZ	Fishes	5631	1	Paracirrhites arcatus	Cirrhitidae	alcoholic					not recorded (forced WGS84)	Guam	---				Tanguisson Reef; Pocillopora verracosa coral on study site; 10 m			1985	7	12	Donaldson, T			PreservedSpecimen		2015-07-15
LSUMZ	Fishes	6132	1	Paracirrhites arcatus	Cirrhitidae	alcoholic					not recorded (forced WGS84)	Guam	---				Pago Bay, off marine laboratory; Pocillopora eydouxi; 10 m			1988	6	8	Donaldson, T; Lennert, C. E.; Grimm, G. R.			PreservedSpecimen		2015-07-15
ROM	Fishes	90489	1	Paracirrhites arcatus	Cirrhitidae	whole animal (ETOH)		-18.775	178.508		decimal degrees	Fiji	Great Astrolabe Reef				Off Yanu-Yanu-Sau Island (Just S of Dravuni), South Pacific Ocean			1983	3	30	Emery, A. R.;Winterbottom, R.;McKinnon, R.;Emery, T.;Emery, F.			PreservedSpecimen		2018-03-04
ROM	Fishes	47691	7	Paracirrhites arcatus	Cirrhitidae	whole animal (ETOH)		-18.7703	178.468		decimal degrees	Fiji	Great Astrolabe Reef				area on reef top around prominent 'rock' just S of S side of Herald Pass, 3.7 km E of Yanu-Yanu-Sau Island, South Pacific Ocean			1983	4	5	Winterbottom, R.;Emery, A. R.;McKinnon, R.;Payne, J.			PreservedSpecimen		2018-03-04
ROM	Fishes	90511	1	Paracirrhites arcatus	Cirrhitidae	whole animal (ETOH)		-18.7667	178.468		decimal degrees	Fiji	Great Astrolabe Reef				just S of S side of Herald Pass, South Pacific Ocean			1983	4	5	Winterbottom, R.;Emery, A. R.;Payne, J.;McKinnon, R.			PreservedSpecimen		2018-03-04
ROM	Fishes	90507	3	Paracirrhites arcatus	Cirrhitidae	whole animal (ETOH)		-18.7553	178.472		decimal degrees	Fiji	Great Astrolabe Reef				NW Corner of Herald Pass on Outer Reef, 4.1 km NW of Yanu-Yanu-Sau Island, South Pacific Ocean			1983	4	2	Winterbottom, R.;Emery, A. R.;McKinnon, R.;Lavelawe, P.;Lavelawe, M.			PreservedSpecimen		2018-03-04
ROM	Fishes	47687	1	Paracirrhites arcatus	Cirrhitidae	whole animal (ETOH)		-18.7475	178.562		decimal degrees	Fiji	Great Astrolabe Reef				Eastern Side of the Offshore Reef at About the Level of Dravuni Island, South Pacific Ocean			1983	3	29	Emery, A. R.;Winterbottom, R.;Payne, J.;McKinnon, R.			PreservedSpecimen		2018-03-04
ROM	Fishes	47688	5	Paracirrhites arcatus	Cirrhitidae	whole animal (ETOH)		-18.7475	178.562		decimal degrees	Fiji	Great Astrolabe Reef				Eastern Side of Offshore Reef About Level of Dravuni Island, South Pacific Ocean			1983	3	29	Emery, A. R.;Winterbottom, R.;Payne, J.;McKinnon, R.			PreservedSpecimen		2018-03-04
ROM	Fishes	47689	4	Paracirrhites arcatus	Cirrhitidae	whole animal (ETOH)		-18.7475	178.562		decimal degrees	Fiji	Great Astrolabe Reef				Outer Reef Top on Eastern Side of Great Astrolabe Reef, Due east of N Tip of Dravuni, South Pacific Ocean			1983	3	30	Winterbottom, R.;Emery, A. R.;McKinnon, R.;Payne, J.			PreservedSpecimen		2018-03-04
ROM	Fishes	47690	9	Paracirrhites arcatus	Cirrhitidae	whole animal (ETOH)		-18.7383	178.485		decimal degrees	Fiji	Great Astrolabe Reef				5 km NW of Dravuni Island on Inner edge of Lee(West) Reef, South Pacific Ocean			1983	3	31	Emery, A. R.;Winterbottom, R.;McKinnon, R.;Emery, T.			PreservedSpecimen		2018-03-04
ROM	Fishes	47686	5	Paracirrhites arcatus	Cirrhitidae	whole animal (ETOH)		-18.6183	178.506		decimal degrees	Fiji	North Astrolabe Reef				Drop-off on outer reef edge just SW of Beagle Pass, 3.5 km NW of Solo Island, South Pacific Ocean			1983	3	24	Emery, A. R.;Winterbottom, R.;Payne, J.;McKinnon, R.			PreservedSpecimen		2018-03-04
ROM	Fishes	47693	6	Paracirrhites arcatus	Cirrhitidae	whole animal (ETOH)		-18.1872	178.522		decimal degrees	Fiji	Viti Levu				Reef Top off SW Corner of Makuluva Island, 11 km Ese of Suva, South Pacific Ocean			1983	4	19	Winterbottom, R.;Emery, A. R.;McKinnon, R.;Payne, J.			PreservedSpecimen		2018-03-04
ROM	Fishes	47692	6	Paracirrhites arcatus	Cirrhitidae	whole animal (ETOH)		-18.185	178.524		decimal degrees	Fiji	Viti Levu				W Side of Makeluva Island 11 km SW of Suva, South Pacific Ocean			1983	4	17	Winterbottom, R.;Emery, A. R.;Emery, F.;Emery, T.;McKinnon, R.;Payne, J.			PreservedSpecimen		2018-03-04
ROM	Fishes	47685	1	Paracirrhites arcatus	Cirrhitidae	whole animal (ETOH)		-18.0722	179.378		decimal degrees	Fiji	Ngau Island				In Harbour Just Off Village on the Outer Reef at Eastern Point, South Pacific Ocean			1983	3	13	Emery, A. R.;Payne, J.;Coriakula, T.			PreservedSpecimen		2018-03-04
ROM	Fishes	59839	19	Paracirrhites arcatus	Cirrhitidae	whole animal (ETOH)		-17.5111	-149.926		decimal degrees	French Polynesia	Society Islands				Moorea, off NW Tip of Island Just south of Haura, Pacific Ocean			1989	12	11	Winterbottom, R.; Holleman, W.; Mooi, R.			PreservedSpecimen		2018-03-04
ROM	Fishes	59842	10	Paracirrhites arcatus	Cirrhitidae	whole animal (ETOH)		-17.5067	-149.758		decimal degrees	French Polynesia	Society Islands				Moorea, Off Fringing Reef near Teavaro, Pacific Ocean			1989	12	13	Winterbottom, R.; Holleman, W.; Mooi, R.			PreservedSpecimen		2018-03-04
ROM	Fishes	91014	1	Paracirrhites arcatus	Cirrhitidae	whole animal (ETOH)		-17.4783	-149.774		decimal degrees	French Polynesia	Society Islands				Reef at NE Tip of Island off White Beach at Lac Temare, Pacific Ocean			1989	12	8	Winterbottom, R.; Holleman, W.; Mooi, R.			PreservedSpecimen		2018-03-04
ROM	Fishes	59840	15	Paracirrhites arcatus	Cirrhitidae	whole animal (ETOH)		-17.4772	-149.829		decimal degrees	French Polynesia	Society Islands				Moorea, 300M W of Pass Out of Cook Bay on Reef Slope (Gradual), Pacific Ocean			1989	12	12	Winterbottom, R.; Holleman, W.; Mooi, R.			PreservedSpecimen		2018-03-04
ROM	Fishes	59841	25	Paracirrhites arcatus	Cirrhitidae	whole animal (ETOH)		-17.4747	-149.821		decimal degrees	French Polynesia	Society Islands				Moorea, 200M E of Pass Out of Cook Bay on Reef Slope, Pacific Ocean			1989	12	12	Winterbottom, R.; Holleman, W.; Mooi, R.			PreservedSpecimen		2018-03-04
ROM	Fishes	60245	8	Paracirrhites arcatus	Cirrhitidae	whole animal (ETOH)		-12.9483	45.2217		decimal degrees	Comoros	Mayotte				Drop-off at Recif Bambo 200 meters north of Passe Soziley Du Nord, Indian Ocean			1988	11	13	Winterbottom, R.;et al.			PreservedSpecimen		2018-03-04
ROM	Fishes	60247	34	Paracirrhites arcatus	Cirrhitidae	whole animal (ETOH)		-12.9453	45.225		decimal degrees	Comoros	Mayotte				Ocean Side of Recif Bambo at About Middle of Its Length, Indian Ocean			1988	11	15	Winterbottom, R.;et al.			PreservedSpecimen		2018-03-04
ROM	Fishes	60246	24	Paracirrhites arcatus	Cirrhitidae	whole animal (ETOH)		-12.9433	45.225		decimal degrees	Comoros	Mayotte				Reef Top About 30 Meters Landward of Rw88-08, Recif Bambo 200 Meters north of Passe Soziley Du Nord, Indian Ocean			1988	11	13	Buxton, C.;et al.			PreservedSpecimen		2018-03-04
ROM	Fishes	90972	1	Paracirrhites arcatus	Cirrhitidae	whole animal (ETOH)		-12.6731	45.0744		decimal degrees	Comoros	Mayotte				North Side of Isle Malandzamiayatsini, Indian Ocean			1988	11	15	Winterbottom, R.;et al.			PreservedSpecimen		2018-03-04
ROM	Fishes	90973	1	Paracirrhites arcatus	Cirrhitidae	whole animal (ETOH)		-12.6719	44.0575		decimal degrees	Comoros	Mayotte				North Coast of Isle Malandzamiayatsini near Eastern Tip, Indian Ocean			1988	11	16	Holleman, W.;et al.			PreservedSpecimen		2018-03-04
ROM	Fishes	90987	1	Paracirrhites arcatus	Cirrhitidae	whole animal (ETOH)		-12.4053	43.6528		decimal degrees	Comoros	Moheli				Bay at South End of Chissioua Dzaha, at About middle, in Line With Points, Indian Ocean			1988	11	26	Winterbottom, R.;et al.			PreservedSpecimen		2018-03-04
ROM	Fishes	90989	1	Paracirrhites arcatus	Cirrhitidae	whole animal (ETOH)		-12.3978	43.6567		decimal degrees	Comoros	Moheli				North West Coast of Chissioua Dzaha, Halfway Along Length near Rw 88-39, Indian Ocean			1988	11	26	Winterbottom, R.;et al.			PreservedSpecimen		2018-03-04
ROM	Fishes	60249	8	Paracirrhites arcatus	Cirrhitidae	whole animal (ETOH)		-12.3919	43.6389		decimal degrees	Comoros	Moheli				Off North West Point of Chissioua Magnougni, Just Inshore from and south of Rw88-38, Indian Ocean			1988	11	29	Winterbottom, R.;et al.			PreservedSpecimen		2018-03-04
ROM	Fishes	90975	3	Paracirrhites arcatus	Cirrhitidae	whole animal (ETOH)		-12.1583	44.4		decimal degrees	Comoros	Anjouan				Off Al Almal Hotel Just east of Matsumudu, near Missiri, Indian Ocean			1988	11	19	Winterbottom, R.;et al.			PreservedSpecimen		2018-03-04
ROM	Fishes	90976	1	Paracirrhites arcatus	Cirrhitidae	whole animal (ETOH)		-12.0875	44.3		decimal degrees	Comoros	Anjouan				2 Nautical mi north of Hajoho on North Part of East Side of Island, Indian Ocean			1988	11	20	Winterbottom, R.;et al.			PreservedSpecimen		2018-03-04
ROM	Fishes	60248	11	Paracirrhites arcatus	Cirrhitidae	whole animal (ETOH)		-12.0875	44.4889		decimal degrees	Comoros	Anjouan				2 Nautical mi north of Hajoho on North Part of East Side of Island, Indian Ocean			1988	11	20	Winterbottom, R.;et al.			PreservedSpecimen		2018-03-04
ROM	Fishes	66877	1	Paracirrhites arcatus	Cirrhitidae	whole animal (ETOH)		-10.45	105.65		decimal degrees	Australia	Christmas Island				Off Margaret Beaches, Indian Ocean			1986	6	22	Allen, G. R.;Steene, R.			PreservedSpecimen		2018-03-04
ROM	Fishes	41689	13	Paracirrhites arcatus	Cirrhitidae	whole animal (ETOH)		-5.41778	71.7483		decimal degrees	British Indian Ocean Territory	Peros Banhos Atoll				On drop-off Pass between Isle Anglaise and Isle Montpatre, Indian Ocean			1979	3	30	Winterbottom, R.			PreservedSpecimen		2018-03-04
ROM	Fishes	41684	7	Paracirrhites arcatus	Cirrhitidae	whole animal (ETOH)		-5.41111	71.77		decimal degrees	British Indian Ocean Territory	Peros Banhos Atoll				Isle Anglaise and Isle Montpatre off Knoll 2 in lagoon, Indian Ocean			1979	2	8	Winterbottom, R.			PreservedSpecimen		2018-03-04
ROM	Fishes	41685	17	Paracirrhites arcatus	Cirrhitidae	whole animal (ETOH)		-5.36861	72.2197		decimal degrees	British Indian Ocean Territory	Salomon Atoll				Offshore reef on the SE end of Isle Boddam, Indian Ocean			1979	3	15	Winterbottom, R.			PreservedSpecimen		2018-03-04
ROM	Fishes	41687	6	Paracirrhites arcatus	Cirrhitidae	whole animal (ETOH)		-5.35944	72.2067		decimal degrees	British Indian Ocean Territory	Salomon Atoll				Off middle of Isle Boddam on south side, Indian Ocean			1979	3	23	Winterbottom, R.			PreservedSpecimen		2018-03-04
ROM	Fishes	41688	11	Paracirrhites arcatus	Cirrhitidae	whole animal (ETOH)		-5.34444	72.2772		decimal degrees	British Indian Ocean Territory	Salomon Atoll				Off the east side of the north end of Isle Fouquet, Indian Ocean			1979	3	27	Winterbottom, R.			PreservedSpecimen		2018-03-04
ROM	Fishes	41686	12	Paracirrhites arcatus	Cirrhitidae	whole animal (ETOH)		-5.34417	72.2092		decimal degrees	British Indian Ocean Territory	Salomon Atoll				Drop-off on the north side of Isle Diabole, Indian Ocean			1979	3	17	Winterbottom, R.			PreservedSpecimen		2018-03-04
ROM	Fishes	98576	1	Paracirrhites arcatus	Cirrhitidae	whole animal (ETOH)		2.79933	131.755		decimal degrees	Palau	Hatohobei State				Helen Reef, S coast near E point, Caroline Sea			2008	9	24	Winterbottom, R.; Westneat, M.; Williams, J.; Holleman, W, Hubley, B.; Winterbottom, M.; McCord, C.			PreservedSpecimen		2018-03-04
ROM	Fishes	98578	1	Paracirrhites arcatus	Cirrhitidae	whole animal (ETOH)		2.86308	131.73		decimal degrees	Palau	Hatohobei State				Helen Reef, W side, about 0.75 km south of channel entrance, Caroline Sea			2008	9	25	Winterbottom, R.; Westneat, M.; Williams, J.; Holleman, W, Hubley, B.; Winterbottom, M.; McCord, C.			PreservedSpecimen		2018-03-04
ROM	Fishes	98570	1	Paracirrhites arcatus	Cirrhitidae	whole animal (ETOH)		2.87145	131.757		decimal degrees	Palau	Hatohobei State				Helen Reef, S side of main channel at about half-way point, Caroline Sea			2008	9	20	Winterbottom, R.; Westneat, M.; Williams, J.; Holleman, W.; Hubley, B.; Winterbottom, M.; McCord, C.			PreservedSpecimen		2018-03-04
ROM	Fishes	98573	1	Paracirrhites arcatus	Cirrhitidae	whole animal (ETOH)		2.96687	131.835		decimal degrees	Palau	Hatohobei State				Helen Reef, outer reef near NE tip, Caroline Sea			2008	9	21	Winterbottom, R.; Westneat, M.; Williams, J.; Hubley, B.; Winterbottom, M.; McCord, C.			PreservedSpecimen		2018-03-04
ROM	Fishes	98564	1	Paracirrhites arcatus	Cirrhitidae	whole animal (ETOH)		5.32167	132.229		decimal degrees	Palau	Sonsoral Island, Sonsorol State				SW Islands, E coast Sonsoral 2/3rds way S from N tip, Caroline Sea			2008	9	11	Winterbottom, R.; Westneat, M.; Williams, J.; Holleman, W.; Hubley, B.; Winterbottom, M.; McCord, C.			PreservedSpecimen		2018-03-04
ROM	Fishes	98566	3	Paracirrhites arcatus	Cirrhitidae	whole animal (ETOH)		5.35472	132.232		decimal degrees	Palau	Sonsoral State				west coast of Fana Island at about middle of length of island, Caroline Sea			2008	9	12	Winterbottom, R.; Westneat, M.; Williams, J.; Holleman, W.; Hubley, B.; Winterbottom, M.; McCord, C.; Rall, H.			PreservedSpecimen		2018-03-04
ROM	Fishes	78297	2	Paracirrhites arcatus	Cirrhitidae	whole animal (ETOH)		7.2595	134.527		decimal degrees	Palau	Koror				SW corner of Short-Drop-off, E side Koror, Uchelbeluu Reef, Philippine Sea			2004	6	8	Winterbottom, R.;Holleman, W.;Hubley, B.;Winterbottom, D.			PreservedSpecimen		2018-03-04
ROM	Fishes	78290	1	Paracirrhites arcatus	Cirrhitidae	whole animal (ETOH)		7.27361	134.491		decimal degrees	Palau	Koror				Ngeruktabel, Urukthapel Island, S of easternmost point, Philippine Sea			2004	5	21	Winterbottom, R.;Hubley, B.;Winterbottom, D.;Bauman, A.			PreservedSpecimen		2018-03-04
ROM	Fishes	78291	4	Paracirrhites arcatus	Cirrhitidae	whole animal (ETOH)		7.278	134.555		decimal degrees	Palau	Koror				outside of Uchelbeluu Reef, SE of Koror, seaward side of reef top, Philippine Sea			2004	5	22	Winterbottom, R.;Hubley, B.;Winterbottom, D.;Bauman, A.			PreservedSpecimen		2018-03-04
ROM	Fishes	78295	1	Paracirrhites arcatus	Cirrhitidae	whole animal (ETOH)		7.45658	134.659		decimal degrees	Palau	Ngcheschar				E coast of Babeldaob Is., outside reef, Philippine Sea			2004	6	6	Winterbottom, R.;Holleman, W.;Hubley, B.;Winterbottom, D.;Coolin, P.			PreservedSpecimen		2018-03-04
ROM	Fishes	78294	2	Paracirrhites arcatus	Cirrhitidae	whole animal (ETOH)		7.62328	134.515		decimal degrees	Palau	Ngardmau				reef top off W Babeldaob Island, outer reef, Philippine Sea			2004	5	31	Winterbottom, R.;Holleman, W.;Hubley, B.;Winterbottom, D.			PreservedSpecimen		2018-03-04
ROM	Fishes	74309	1	Paracirrhites arcatus	Cirrhitidae	whole animal (ETOH)		12.1694	109.312		decimal degrees	Vietnam	Khanh Hoa				Nha Trang Bay, Hon Mun (Mun Island), northeast tip, 100 meters SSE of Rw02-16, South China Sea			2002	5	22	Winterbottom, R.; et al			PreservedSpecimen		2018-03-04
ROM	Fishes	74308	1	Paracirrhites arcatus	Cirrhitidae	whole animal (ETOH)		12.1719	109.301		decimal degrees	Vietnam	Khanh Hoa				Nha Trang Bay, Hon Mun (Mun Island), north side at mid-point of island, just inshore from RW02-14, South China Sea			2002	5	21	Winterbottom, R.; et al			PreservedSpecimen		2018-03-04
ROM	Fishes	74307	1	Paracirrhites arcatus	Cirrhitidae	whole animal (ETOH)		12.1719	109.301		decimal degrees	Vietnam	Khanh Hoa				Nha Trang Bay, Hon Mun (Mun Island), north side at mid-point of island, South China Sea			2002	5	21	Winterbottom, R.; et al			PreservedSpecimen		2018-03-04
ROM	Fishes	74310	1	Paracirrhites arcatus	Cirrhitidae	whole animal (ETOH)		12.1744	109.239		decimal degrees	Vietnam	Khanh Hoa				Nha Trang Bay, Hon Tom (Tom Island), south coast, 3/4 length of island to the east, South China Sea			2002	5	23	Winterbottom, R.; et al			PreservedSpecimen		2018-03-04
ROM	Fishes	73512	1	Paracirrhites arcatus	Cirrhitidae	whole animal (ETOH)		12.1822	109.294		decimal degrees	Vietnam	Khanh Hoa				Nha Trang Bay, Hon Lon (Lon Island), Bai Lan (Lan Bay), South China Sea			2002	5	13	Winterbottom, R.; et al			PreservedSpecimen		2018-03-04
ROM	Fishes	48547	2	Paracirrhites arcatus	Cirrhitidae	whole animal (ETOH)		16.4167	119.892		decimal degrees	Philippines					Channel west of Santiago Island,North east of Bolinao, South China Sea			1980	4	17	Hoese, D. F.; Murdy, E. O.; Ferraris, C.			PreservedSpecimen		2018-03-04
